# Supplementary material for: Poly[aqua­[μ-4-(4-chloro­phen­yl)-2-thioxo-2,3-dihydro­thia­zol-3-olato]­sodium(I)]
Source: Acta Crystallogr Sect E Struct Rep Online. 2008 Jan 4;64(Pt 2):m299. doi: 10.1107/S1600536807067736 (PMC2960372; doi:10.1107/S1600536807067736)
Supplement: Supplementary file 2 [file e-64-0m299-Isup2.hkl]

# 
# h,k,l, Fc-squared, Fo-squared, sigma(Fo-squared) and status flag 
# 
data_I
_shelx_title ' HAR140M IN PCA2(1)' 
_shelx_refln_list_code          4 
_shelx_F_calc_maximum      133.60 
_exptl_crystal_F_000       576.00 
_reflns_d_resolution_high  0.8000 
 
loop_ 
 _symmetry_equiv_pos_as_xyz 
 'x, y, z' 
 '-x, -y, z+1/2' 
 '-x+1/2, y, z+1/2' 
 'x+1/2, -y, z' 
 
_cell_length_a    39.2640 
_cell_length_b     4.1680 
_cell_length_c     7.0970 
_cell_angle_alpha  90.000 
_cell_angle_beta   90.000 
_cell_angle_gamma  90.000 
 
_shelx_F_squared_multiplier     1.000 
 
loop_ 
 _refln_index_h 
 _refln_index_k 
 _refln_index_l 
 _refln_F_squared_calc 
 _refln_F_squared_meas 
 _refln_F_squared_sigma 
 _refln_observed_status 
   0   0  -8       45.00       20.48     35.63 o 
   2   0  -8      265.59      252.46     25.37 o 
   4   0  -8      919.70      929.77     44.11 o 
   6   0  -8      278.66      319.46     36.51 o 
   8   0  -8       54.79       75.81     37.81 o 
  10   0  -8       84.67       79.64     35.80 o 
  12   0  -8      132.71      113.12     40.26 o 
  14   0  -8       17.66       32.47     40.23 o 
  16   0  -8       55.59       50.98     29.91 o 
  18   0  -8       73.25       45.14     30.54 o 
  20   0  -8      543.70      567.36     45.93 o 
   0   1  -8      151.92      183.84     39.17 o 
   1   1  -8       99.04      114.22     27.56 o 
   2   1  -8        4.07       27.90     27.73 o 
   3   1  -8       86.50       94.83     28.46 o 
   4   1  -8      185.35      185.12     28.41 o 
   5   1  -8       56.89       75.55     28.64 o 
   6   1  -8      245.11      270.21     27.95 o 
   7   1  -8       16.94       51.52     27.41 o 
   8   1  -8       26.57       70.45     28.86 o 
   9   1  -8       77.98      141.53     23.81 o 
  10   1  -8      404.98      452.78     24.11 o 
  11   1  -8      122.24      180.21     25.53 o 
  12   1  -8      161.70      151.56     30.24 o 
  13   1  -8       75.40       99.46     30.09 o 
  14   1  -8        9.55        7.82     27.17 o 
  15   1  -8       31.78       20.54     31.94 o 
  16   1  -8       36.11       36.13     32.28 o 
  17   1  -8      176.72      147.39     32.85 o 
  18   1  -8       65.54       76.43     47.34 o 
  19   1  -8      168.04      198.65     44.55 o 
   0   2  -8      126.61      221.91     44.94 o 
   1   2  -8      185.21      181.89     33.60 o 
   2   2  -8       63.92       86.82     33.84 o 
   3   2  -8      261.02      266.84     31.77 o 
   4   2  -8       14.91      109.46     31.39 o 
   5   2  -8      151.67      159.25     26.96 o 
   6   2  -8       53.61       49.03     27.05 o 
   7   2  -8       25.99       39.70     32.87 o 
   8   2  -8        6.07      -19.91     35.02 o 
   9   2  -8       10.78        8.02     20.32 o 
   2   0  -7      405.74      383.54     20.26 o 
   4   0  -7       45.48       52.87     19.46 o 
   6   0  -7      767.79      771.42     20.66 o 
   8   0  -7      964.61      931.24     20.20 o 
  10   0  -7      589.21      595.45     22.98 o 
  12   0  -7      188.41      161.22     21.69 o 
  14   0  -7       70.06       62.88     22.48 o 
  16   0  -7      131.06      102.98     22.78 o 
  18   0  -7      155.33      125.17     24.77 o 
  20   0  -7       37.28        3.33     28.73 o 
  22   0  -7      179.25      170.14     40.14 o 
  24   0  -7      193.65      210.74     41.53 o 
  26   0  -7      202.98      193.65     43.74 o 
  28   0  -7      456.88      412.42     45.59 o 
   1   1  -7       69.10       75.35     14.44 o 
   2   1  -7      192.81      196.45     17.29 o 
   3   1  -7       28.70       28.92     15.51 o 
   4   1  -7       10.36       12.81     13.59 o 
   5   1  -7      202.58      184.13     17.93 o 
   6   1  -7       73.39       60.90     18.51 o 
   7   1  -7       86.63       95.96     18.52 o 
   8   1  -7      236.92      215.08     18.13 o 
   9   1  -7       78.58      112.49     18.48 o 
  10   1  -7      214.30      205.18     18.42 o 
  11   1  -7       86.37      139.76     23.52 o 
  12   1  -7      218.08      203.07     16.42 o 
  13   1  -7       69.59       82.55     16.78 o 
  14   1  -7       68.82       44.47     17.70 o 
  15   1  -7        4.87       -7.85     18.27 o 
  16   1  -7       70.52       59.62     20.29 o 
  17   1  -7       38.93       57.99     20.61 o 
  18   1  -7      158.78      176.20     20.87 o 
  19   1  -7        4.53        1.53     18.01 o 
  20   1  -7        1.67       -5.62     13.97 o 
  21   1  -7       70.93       64.33     22.18 o 
  22   1  -7       82.99      115.99     22.64 o 
  23   1  -7      231.15      253.13     23.30 o 
  24   1  -7      436.13      458.96     23.93 o 
  25   1  -7       92.23      114.00     24.63 o 
  26   1  -7      141.80      165.41     25.38 o 
  27   1  -7      179.24      203.17     26.04 o 
  28   1  -7       80.86       62.97     26.91 o 
   1   2  -7       41.17       44.49     20.74 o 
   2   2  -7       53.58       38.58     21.29 o 
   3   2  -7       33.12       54.12     21.61 o 
   4   2  -7       59.07       63.77     21.75 o 
   5   2  -7      225.73      226.09     21.28 o 
   6   2  -7      175.15      209.31     31.43 o 
   7   2  -7      341.66      280.06     21.38 o 
   8   2  -7       17.63       63.04     21.32 o 
   9   2  -7      307.05      332.48     20.87 o 
  10   2  -7       19.67       47.96     21.71 o 
  11   2  -7      138.30      167.58     24.18 o 
  12   2  -7       98.50      120.38     21.98 o 
  13   2  -7      101.42      118.35     22.53 o 
  14   2  -7       20.54       39.01     22.65 o 
  15   2  -7       71.16       69.28     23.67 o 
  16   2  -7      104.28       58.25     23.82 o 
  17   2  -7       37.69       18.84     19.59 o 
  18   2  -7       48.17       33.44     24.11 o 
  19   2  -7       23.16       26.61     20.08 o 
  20   2  -7       28.74       20.48     16.07 o 
  21   2  -7       71.21       39.42     23.18 o 
  22   2  -7       78.46       59.96     27.14 o 
  23   2  -7       21.03       53.48     33.99 o 
   1   3  -7       46.79       35.09     32.30 o 
   2   3  -7       44.52       33.84     33.37 o 
   3   3  -7        2.75       16.49     33.67 o 
   4   3  -7       95.85       68.78     32.58 o 
   5   3  -7       36.55       45.45     31.30 o 
   6   3  -7      101.65       67.33     33.38 o 
   7   3  -7       25.12       24.32     33.72 o 
   8   3  -7       51.60       29.76     33.33 o 
   9   3  -7       10.07       43.48     35.09 o 
  10   3  -7       66.45      118.32     34.49 o 
   0   0  -6      701.17      694.88     25.51 o 
   2   0  -6     1311.72     1264.76     21.12 o 
   4   0  -6     1520.61     1431.62     17.37 o 
   6   0  -6     1607.47     1596.97     50.55 o 
   8   0  -6      160.13      139.27     12.71 o 
  10   0  -6       70.77       73.27     13.29 o 
  12   0  -6      328.12      297.48     17.01 o 
  14   0  -6     1396.26     1417.14     50.74 o 
  16   0  -6     1296.35     1260.15     22.96 o 
  18   0  -6     1458.60     1425.06     24.53 o 
  20   0  -6      263.86      245.90     20.27 o 
  22   0  -6      218.30      204.39     30.55 o 
  24   0  -6       58.01       72.62     32.72 o 
  26   0  -6      350.25      338.85     34.50 o 
  28   0  -6       19.40      -12.50     50.47 o 
  30   0  -6      196.80      243.51     39.57 o 
  32   0  -6      218.37      212.95     41.65 o 
  34   0  -6      129.85      137.07     45.65 o 
   0   1  -6     3935.92     3943.21     25.64 o 
   1   1  -6     1278.80     1469.12     42.98 o 
   2   1  -6      884.72      970.99     12.61 o 
   3   1  -6      174.34      220.49     14.57 o 
   4   1  -6      142.43      139.60     10.52 o 
   5   1  -6      336.19      344.69     11.79 o 
   6   1  -6      242.46      269.21     12.20 o 
   7   1  -6       33.73       53.05     12.44 o 
   8   1  -6      334.43      311.60     12.43 o 
   9   1  -6      177.30      237.08     19.42 o 
  10   1  -6      625.99      682.33     13.37 o 
  11   1  -6      196.30      230.56     19.05 o 
  12   1  -6      342.03      350.45     12.98 o 
  13   1  -6       27.34       53.75     13.34 o 
  14   1  -6        0.44       -0.10      2.58 o 
  15   1  -6       26.35       55.16     13.92 o 
  16   1  -6      709.26      682.96     18.29 o 
  17   1  -6      309.13      343.09     22.35 o 
  18   1  -6      172.23      147.45     14.41 o 
  19   1  -6      137.46      126.29     16.86 o 
  20   1  -6       48.26       38.33     17.71 o 
  21   1  -6       48.10       49.35     18.33 o 
  22   1  -6      304.11      299.64     18.45 o 
  23   1  -6        1.49        2.80     13.15 o 
  24   1  -6       59.66       50.85     19.32 o 
  25   1  -6        6.61        4.63      7.81 o 
  26   1  -6       50.61       24.58     20.31 o 
  27   1  -6       64.05       72.81     21.07 o 
  28   1  -6      171.80      177.96     21.83 o 
  29   1  -6       82.87       90.93     22.41 o 
  30   1  -6      189.72      214.97     23.08 o 
  31   1  -6      166.14      205.84     29.78 o 
  32   1  -6      403.32      435.05     30.38 o 
  33   1  -6       32.85       61.39     31.47 o 
  34   1  -6        7.22       32.15     32.63 o 
   0   2  -6      417.71      399.19     24.83 o 
   1   2  -6      339.71      346.66     19.90 o 
   2   2  -6      135.33      176.12     16.68 o 
   3   2  -6      152.18      138.92     17.17 o 
   4   2  -6      383.50      368.81     17.18 o 
   5   2  -6      185.78      246.43     20.03 o 
   6   2  -6      450.54      490.34     24.33 o 
   7   2  -6      327.52      310.47     16.93 o 
   8   2  -6       10.52       41.41     17.75 o 
   9   2  -6      135.06      138.78     17.84 o 
  10   2  -6      331.07      312.10     17.50 o 
  11   2  -6        8.08      103.28     70.12 o 
  12   2  -6      293.29      331.35     21.70 o 
  13   2  -6      375.28      423.35     22.37 o 
  14   2  -6      152.36      229.65     58.66 o 
  15   2  -6      448.68      416.76     18.90 o 
  16   2  -6       14.67      128.40     63.28 o 
  17   2  -6      661.00      615.31     22.19 o 
  18   2  -6       79.82      179.67     32.99 o 
  19   2  -6      399.77      393.20     20.55 o 
  20   2  -6      216.86      244.34     21.64 o 
  21   2  -6      184.79      207.88     21.10 o 
  22   2  -6      146.03      151.70     21.71 o 
  23   2  -6      137.57      135.83     22.43 o 
  24   2  -6       15.42        0.23     15.03 o 
  25   2  -6       31.02       40.89     27.85 o 
  26   2  -6       86.12       63.87     28.97 o 
  27   2  -6        8.99       -8.38   1552.96 o 
  28   2  -6       25.69       -6.73     22.08 o 
  29   2  -6      118.98      139.44     31.05 o 
  30   2  -6       38.66       81.24     32.27 o 
   0   3  -6      112.03      277.11     37.60 o 
   1   3  -6      507.87      490.94     26.45 o 
   2   3  -6      155.35      208.58     26.33 o 
   3   3  -6        9.18       81.10     26.34 o 
   4   3  -6      455.24      446.02     34.42 o 
   5   3  -6       11.88      182.68     39.49 o 
   6   3  -6      567.90      546.54     26.34 o 
   7   3  -6       88.77      139.55     27.35 o 
   8   3  -6       67.48       81.65     27.11 o 
   9   3  -6       71.31      104.28     26.20 o 
  10   3  -6       78.70       84.28     23.16 o 
  11   3  -6      133.79      126.59     24.50 o 
  12   3  -6      149.57      165.78     25.19 o 
  13   3  -6      157.35      172.64     37.08 o 
  14   3  -6      100.67       91.42     24.10 o 
  15   3  -6       69.05       25.91     17.35 o 
  16   3  -6       38.82       29.51     24.00 o 
  17   3  -6      118.88      105.98     24.88 o 
  18   3  -6       79.38       94.12     27.47 o 
  19   3  -6       70.89       65.93     25.89 o 
  20   3  -6      156.58      108.68     28.38 o 
  21   3  -6       66.52       73.90     26.73 o 
  22   3  -6       70.42       60.84     32.95 o 
   2   0  -5     1184.94     1064.84     11.73 o 
   4   0  -5     1696.76     1658.25     14.09 o 
   6   0  -5       84.43       85.31     10.02 o 
   8   0  -5      368.05      402.59     11.83 o 
  10   0  -5       14.14        1.69      6.41 o 
  12   0  -5     1668.18     1688.57     19.43 o 
  14   0  -5      479.50      432.33     12.34 o 
  16   0  -5      590.75      569.33     17.55 o 
  18   0  -5     1823.98     1827.11     24.21 o 
  20   0  -5      399.39      379.07     16.36 o 
  22   0  -5      358.99      320.61     24.37 o 
  24   0  -5      138.05      101.80     26.37 o 
  26   0  -5      761.29      708.81     21.57 o 
  28   0  -5     2520.59     2436.79     94.71 o 
  30   0  -5      417.56      388.42     24.19 o 
  32   0  -5       82.36       96.81     26.33 o 
  34   0  -5       83.08      101.64     40.86 o 
  36   0  -5       11.92       28.09     39.48 o 
  38   0  -5      214.55      268.47     32.87 o 
  40   0  -5       42.48        0.96     19.17 o 
   1   1  -5       77.07       97.68      6.96 o 
   2   1  -5      554.36      567.48      8.21 o 
   3   1  -5      351.75      377.92     11.19 o 
   4   1  -5     1704.17     1656.19     10.83 o 
   5   1  -5      418.96      404.40      8.44 o 
   6   1  -5      558.98      533.03     12.15 o 
   7   1  -5      200.08      240.42      8.69 o 
   8   1  -5      622.15      608.94     11.66 o 
   9   1  -5      431.95      462.43     19.40 o 
  10   1  -5      272.22      293.80     10.72 o 
  11   1  -5      356.88      334.45     19.36 o 
  12   1  -5      551.35      580.18     15.72 o 
  13   1  -5      393.22      485.95     45.85 o 
  14   1  -5     1459.56     1373.70     27.35 o 
  15   1  -5      132.97      148.17     12.75 o 
  16   1  -5       83.24       86.74     13.08 o 
  17   1  -5       12.72       18.63     13.35 o 
  18   1  -5      259.01      270.31     13.51 o 
  19   1  -5      233.95      298.11     48.97 o 
  20   1  -5      782.21      813.65     17.88 o 
  21   1  -5      135.12      163.34     15.36 o 
  22   1  -5      384.76      393.92     15.88 o 
  23   1  -5       46.07       43.04     15.92 o 
  24   1  -5      143.44      141.79     16.64 o 
  25   1  -5      286.22      314.82     17.44 o 
  26   1  -5      260.00      268.51     15.08 o 
  27   1  -5       85.37       74.39     15.74 o 
  28   1  -5      365.01      356.40     16.07 o 
  29   1  -5       82.25       84.81     16.80 o 
  30   1  -5      150.79      143.83     20.29 o 
  31   1  -5       14.58       14.44     19.67 o 
  32   1  -5      202.26      181.17     19.21 o 
  33   1  -5      117.95      110.95     19.78 o 
  34   1  -5       42.48       40.09     20.95 o 
  35   1  -5       70.43       77.91     21.70 o 
  36   1  -5      168.13      170.40     22.55 o 
  37   1  -5       36.60       20.64     23.48 o 
  38   1  -5       25.09       11.27     15.42 o 
  39   1  -5        4.50       -4.09     20.77 o 
   1   2  -5      166.91      140.67     13.56 o 
   2   2  -5      171.67      227.38     13.78 o 
   3   2  -5      797.80      727.96     36.17 o 
   4   2  -5      195.22      244.85     34.93 o 
   5   2  -5       37.59       32.82     13.80 o 
   6   2  -5      257.20      239.09     14.06 o 
   7   2  -5      274.88      272.05     13.93 o 
   8   2  -5      421.82      456.41     27.19 o 
   9   2  -5      516.51      478.43     24.36 o 
  10   2  -5      316.03      298.53     14.32 o 
  11   2  -5      100.63      125.65     14.28 o 
  12   2  -5      415.31      346.38     18.39 o 
  13   2  -5      295.13      309.96     23.75 o 
  14   2  -5      177.82      213.50     35.38 o 
  15   2  -5      440.11      375.33     32.72 o 
  16   2  -5      108.20      114.45     19.25 o 
  17   2  -5        4.73       17.29     19.82 o 
  18   2  -5      389.03      391.01     20.11 o 
  19   2  -5      354.30      333.44     21.84 o 
  20   2  -5        7.85       15.45     21.15 o 
  21   2  -5      123.85      194.18     39.38 o 
  22   2  -5      390.55      387.75     17.39 o 
  23   2  -5      216.68      258.14     25.75 o 
  24   2  -5      161.34      213.95     42.54 o 
  25   2  -5      382.25      365.92     18.62 o 
  26   2  -5       69.75      235.06     78.40 o 
  27   2  -5      681.65      658.67     22.19 o 
  28   2  -5      138.70      172.73     25.49 o 
  29   2  -5      218.70      233.20     37.18 o 
  30   2  -5       31.87       51.84     30.63 o 
  31   2  -5      185.37      190.72     31.48 o 
  32   2  -5       31.57       14.19     32.25 o 
  33   2  -5        1.15       25.15     33.49 o 
  34   2  -5      122.69      115.15     34.87 o 
  35   2  -5        4.83       30.35     39.60 o 
   1   3  -5      100.22       82.39     21.49 o 
   2   3  -5       43.65       41.67     21.84 o 
   3   3  -5      202.54      183.90     22.34 o 
   4   3  -5       11.38       60.62     22.71 o 
   5   3  -5      220.06      197.47     23.16 o 
   6   3  -5      425.08      390.96     23.18 o 
   7   3  -5       36.13      140.52     44.33 o 
   8   3  -5      592.02      578.77     21.16 o 
   9   3  -5      152.12      210.59     55.89 o 
  10   3  -5      298.10      279.69     23.47 o 
  11   3  -5       45.96       54.16     23.72 o 
  12   3  -5      184.21      137.58     23.27 o 
  13   3  -5       98.83      131.54     40.78 o 
  14   3  -5       18.67       11.21     35.55 o 
  15   3  -5       29.06       21.43     25.22 o 
  16   3  -5       89.52       92.08     28.83 o 
  17   3  -5       12.84       36.30     20.21 o 
  18   3  -5      170.80      139.24     32.86 o 
  19   3  -5      245.57      238.52     20.66 o 
  20   3  -5       13.83       44.22     21.59 o 
  21   3  -5       58.27       95.22     21.75 o 
  22   3  -5      283.82      221.30     27.40 o 
  23   3  -5       71.67      121.62     28.40 o 
  24   3  -5      286.56      249.77     27.50 o 
  25   3  -5      106.39      188.31     53.29 o 
  26   3  -5      165.25      157.92     29.93 o 
  27   3  -5       21.11       50.06     29.92 o 
  28   3  -5       36.48       48.40     32.05 o 
  29   3  -5       58.51       50.86     32.64 o 
   1   4  -5        1.60       13.19     31.55 o 
   2   4  -5        4.76       12.07     31.31 o 
   3   4  -5       32.75       -9.76     16.64 o 
   4   4  -5        0.73      -11.43     22.56 o 
   5   4  -5       26.59       65.65     30.68 o 
   6   4  -5      213.12      202.13     31.57 o 
   7   4  -5       71.01      116.63     47.34 o 
   8   4  -5      148.47      131.80     31.54 o 
   9   4  -5      192.75      184.74     32.93 o 
  10   4  -5      148.86      206.81     45.76 o 
  11   4  -5      133.27      117.54     44.26 o 
  12   4  -5       60.23       46.97     46.01 o 
  13   4  -5       15.31        8.03     19.56 o 
  14   4  -5       45.51       26.39     48.72 o 
   0   0  -4     4408.20     4222.61     25.14 o 
   2   0  -4     1189.49     1123.43     10.15 o 
   4   0  -4     6736.41     6563.53     20.11 o 
   6   0  -4     2169.10     2134.23     16.05 o 
   8   0  -4     1589.61     1610.23     10.71 o 
  10   0  -4      859.65      806.12     10.04 o 
  12   0  -4     1661.52     1698.78     23.50 o 
  14   0  -4      401.53      394.61      9.23 o 
  16   0  -4      834.71      816.68     11.17 o 
  18   0  -4       82.63       82.79     11.16 o 
  20   0  -4      617.87      565.87     17.10 o 
  22   0  -4      578.92      573.48     17.90 o 
  24   0  -4      552.45      529.06     18.57 o 
  26   0  -4      389.50      341.94     18.29 o 
  28   0  -4      782.49      837.19     21.31 o 
  30   0  -4      233.94      234.69     20.55 o 
  32   0  -4      646.77      707.11     22.17 o 
  34   0  -4      143.27      139.09     24.17 o 
  36   0  -4      343.53      380.38     26.10 o 
  38   0  -4       12.07       -6.01     28.29 o 
  40   0  -4      271.44      269.86     30.53 o 
  42   0  -4      248.12      252.05     32.99 o 
   0   1  -4     2964.50     2793.11     17.56 o 
   1   1  -4      517.54      483.86      9.31 o 
   2   1  -4      653.21      605.75     14.30 o 
   3   1  -4      200.40      248.02      6.48 o 
   4   1  -4       63.75       69.91      5.92 o 
   5   1  -4       50.29       63.32      6.89 o 
   6   1  -4     1142.35     1039.75      9.28 o 
   7   1  -4       14.73       25.47      6.63 o 
   8   1  -4      371.96      351.38      7.68 o 
   9   1  -4      627.77      610.00      7.74 o 
  10   1  -4      875.23      906.75     12.41 o 
  11   1  -4      365.22      387.93      8.83 o 
  12   1  -4      366.08      388.84     10.80 o 
  13   1  -4     1054.54     1057.50     15.22 o 
  14   1  -4      924.18      865.27     12.26 o 
  15   1  -4      437.30      443.57     10.98 o 
  16   1  -4      410.14      408.58     11.03 o 
  17   1  -4      581.47      611.31     12.08 o 
  18   1  -4      908.63      927.70     18.70 o 
  19   1  -4      644.59      648.21     22.01 o 
  20   1  -4      124.85      193.59     20.44 o 
  21   1  -4      629.48      646.35     20.26 o 
  22   1  -4     1234.33     1259.89     13.36 o 
  23   1  -4      478.54      557.46     30.74 o 
  24   1  -4      838.67      812.35     12.33 o 
  25   1  -4       25.99       35.36     12.90 o 
  26   1  -4      138.36      128.32     13.17 o 
  27   1  -4       57.69       66.14     13.72 o 
  28   1  -4      223.37      212.63     14.26 o 
  29   1  -4      243.00      280.31     17.79 o 
  30   1  -4      144.39      138.69     18.51 o 
  31   1  -4       63.23       41.43     19.34 o 
  32   1  -4        9.59        8.70     23.09 o 
  33   1  -4      170.32      181.62     20.40 o 
  34   1  -4      138.83      157.41     21.08 o 
  35   1  -4       42.19       52.92     22.12 o 
  36   1  -4      137.34      121.05     22.95 o 
  37   1  -4       81.02       75.70     23.91 o 
  38   1  -4      165.65      159.94     24.63 o 
  39   1  -4       71.01       80.74     21.94 o 
  40   1  -4      143.60      151.01     22.69 o 
  41   1  -4       22.27       35.52     23.91 o 
  42   1  -4       48.75       41.01     24.76 o 
   0   2  -4      253.54      177.51     20.98 o 
   1   2  -4     1761.58     1775.44     36.66 o 
   2   2  -4      368.82      474.63     40.97 o 
   3   2  -4     1566.59     1511.13     22.00 o 
   4   2  -4      520.31      544.88     46.61 o 
   5   2  -4     1779.14     1624.04     39.11 o 
   6   2  -4       81.70      101.94     15.34 o 
   7   2  -4      365.71      366.69     30.87 o 
   8   2  -4      108.08      125.16     14.91 o 
   9   2  -4      481.06      451.86     18.75 o 
  10   2  -4      268.23      316.75     32.96 o 
  11   2  -4      444.78      405.21     22.34 o 
  12   2  -4      468.31      492.55     24.22 o 
  13   2  -4      163.58      145.30     12.29 o 
  14   2  -4       40.19       61.27     12.71 o 
  15   2  -4      107.29      104.70     12.70 o 
  16   2  -4       52.42       52.78     13.30 o 
  17   2  -4       78.67      102.34     13.07 o 
  18   2  -4      149.69      137.06     13.50 o 
  19   2  -4       39.51       49.78     14.03 o 
  20   2  -4      116.65      193.31     32.35 o 
  21   2  -4      538.85      557.42     14.76 o 
  22   2  -4       70.18      102.45     14.46 o 
  23   2  -4       29.28       18.49     11.56 o 
  24   2  -4       90.12       96.37     15.34 o 
  25   2  -4        6.32        8.40     11.42 o 
  26   2  -4      171.21      170.65     16.41 o 
  27   2  -4      417.39      379.28     17.24 o 
  28   2  -4      131.73      171.64     18.91 o 
  29   2  -4      143.58      143.59     18.88 o 
  30   2  -4       25.54      113.71     37.92 o 
  31   2  -4      463.80      450.14     24.99 o 
  32   2  -4       12.57       44.57     26.41 o 
  33   2  -4      124.06      117.30     24.14 o 
  34   2  -4      112.06      105.00     25.06 o 
  35   2  -4      178.77      152.72     25.63 o 
  36   2  -4       53.31       40.57     26.68 o 
  37   2  -4       65.78       30.77     27.54 o 
  38   2  -4       52.39       25.70     28.63 o 
  39   2  -4       84.12       52.24     36.63 o 
   0   3  -4      346.37      256.45     26.02 o 
   1   3  -4      330.68      316.43     18.72 o 
   2   3  -4      130.07      138.76     19.01 o 
   3   3  -4       34.07       35.80     25.61 o 
   4   3  -4        2.20       -4.01     19.50 o 
   5   3  -4       29.26       53.71     27.30 o 
   6   3  -4      336.99      242.41     18.30 o 
   7   3  -4      154.11      162.19     32.46 o 
   8   3  -4      222.42      228.70     19.64 o 
   9   3  -4      288.55      257.89     18.73 o 
  10   3  -4      473.41      358.94     19.18 o 
  11   3  -4       19.28      157.64     67.59 o 
  12   3  -4      346.63      344.06     25.00 o 
  13   3  -4      287.25      331.47     41.44 o 
  14   3  -4      421.89      405.57     20.52 o 
  15   3  -4        3.22      253.62    139.25 o 
  16   3  -4      713.91      633.63     43.85 o 
  17   3  -4       38.33      249.91     87.23 o 
  18   3  -4      395.61      380.66     17.45 o 
  19   3  -4      145.44      227.61     44.24 o 
  20   3  -4      335.08      366.16     22.59 o 
  21   3  -4      199.45      275.00     22.33 o 
  22   3  -4      109.80      154.63     23.32 o 
  23   3  -4      253.79      179.47     24.24 o 
  24   3  -4       37.59       57.30     27.94 o 
  25   3  -4       18.49       10.96     25.37 o 
  26   3  -4        0.65       18.09     26.44 o 
  27   3  -4      104.75       84.65     26.40 o 
  28   3  -4       21.75       25.34     26.65 o 
  29   3  -4      100.08       74.92     28.26 o 
  30   3  -4       46.72       41.35     29.04 o 
  31   3  -4       55.58       35.71     30.19 o 
  32   3  -4      146.18      108.67     30.60 o 
  33   3  -4       80.10       58.87     31.53 o 
   0   4  -4      521.34      414.80     37.09 o 
   1   4  -4      121.85      202.66     29.85 o 
   2   4  -4      482.30      444.89     38.22 o 
   3   4  -4      124.68      168.53     39.06 o 
   4   4  -4      144.99      161.30     39.38 o 
   5   4  -4      186.99      184.04     26.44 o 
   6   4  -4       76.86      132.49     25.36 o 
   7   4  -4       71.84       94.64     25.99 o 
   8   4  -4      142.48       72.42     27.10 o 
   9   4  -4       10.32       34.80     27.56 o 
  10   4  -4       78.33       68.83     26.14 o 
  11   4  -4      133.98       53.53     27.66 o 
  12   4  -4        2.48       49.53     39.02 o 
  13   4  -4       87.34       64.67     38.20 o 
  14   4  -4       17.71       41.65     42.10 o 
  15   4  -4       60.65       81.10     38.90 o 
  16   4  -4      100.09      102.70     42.99 o 
  17   4  -4       92.16       86.92     39.57 o 
  18   4  -4       37.50       68.70     44.29 o 
  19   4  -4       27.91       44.15     40.66 o 
  20   4  -4       55.98       70.75     44.40 o 
  21   4  -4       19.27       70.12     44.95 o 
   2   0  -3      601.65      586.30      6.68 o 
   4   0  -3     1481.78     1453.18      7.90 o 
   6   0  -3     5270.73     5300.69     21.99 o 
   8   0  -3     5072.48     5032.88     22.83 o 
  10   0  -3     4502.37     4402.19     25.36 o 
  12   0  -3     1496.53     1634.80      9.93 o 
  14   0  -3     1088.59     1031.93      8.89 o 
  16   0  -3     1103.19     1083.97     13.15 o 
  18   0  -3     3602.28     3522.92     26.08 o 
  20   0  -3       71.61       73.28      9.90 o 
  22   0  -3      971.59      974.11     14.05 o 
  24   0  -3     3491.79     3524.22     90.75 o 
  26   0  -3     1368.50     1319.09     22.10 o 
  28   0  -3      347.87      356.99     17.39 o 
  30   0  -3      180.22      176.89     18.54 o 
  32   0  -3      429.07      409.67     19.63 o 
  34   0  -3      583.77      587.23     32.79 o 
  36   0  -3      311.09      281.90     22.85 o 
  38   0  -3      119.41      139.34     24.90 o 
  40   0  -3     1153.86     1230.89     49.65 o 
  42   0  -3      258.84      214.19     29.80 o 
  44   0  -3      174.32      114.83     32.22 o 
  46   0  -3      124.16       51.67     46.91 o 
   1   1  -3       74.91       59.02      6.65 o 
   2   1  -3       27.27       45.51      6.64 o 
   3   1  -3      646.24      662.11     18.01 o 
   4   1  -3      294.92      269.60      7.29 o 
   5   1  -3     1259.29     1275.22     14.88 o 
   6   1  -3     2824.80     2907.09     21.67 o 
   7   1  -3     1368.66     1457.57     39.13 o 
   8   1  -3     5224.82     5161.14     40.24 o 
   9   1  -3      630.83      686.39     17.22 o 
  10   1  -3     1560.38     1653.74      8.79 o 
  11   1  -3      660.21      672.63      6.24 o 
  12   1  -3      745.94      819.99      7.84 o 
  13   1  -3      108.66      139.31      6.07 o 
  14   1  -3      653.02      696.65      7.81 o 
  15   1  -3      148.72      169.22      6.76 o 
  16   1  -3      916.29      890.55      8.74 o 
  17   1  -3       83.92      102.85      8.29 o 
  18   1  -3      561.97      575.73      8.95 o 
  19   1  -3      279.06      273.26      9.55 o 
  20   1  -3       61.42       68.37      8.92 o 
  21   1  -3      388.86      446.90     16.68 o 
  22   1  -3     1694.36     1705.50     29.32 o 
  23   1  -3     1459.99     1635.25     37.04 o 
  24   1  -3     2735.03     2777.80     16.34 o 
  25   1  -3      504.45      640.06     27.37 o 
  26   1  -3      898.68      923.85     12.04 o 
  27   1  -3      221.11      296.90     13.35 o 
  28   1  -3      857.88      836.11     17.67 o 
  29   1  -3      253.24      279.15     16.02 o 
  30   1  -3      619.62      632.07     17.01 o 
  31   1  -3      180.03      181.16     17.45 o 
  32   1  -3      197.25      179.80     17.89 o 
  33   1  -3       34.39       35.39     18.53 o 
  34   1  -3      172.72      159.45     19.25 o 
  35   1  -3       77.99       82.95     20.23 o 
  36   1  -3      249.18      258.98     20.67 o 
  37   1  -3       93.27      112.02     21.92 o 
  38   1  -3      274.93      282.86     22.24 o 
  39   1  -3       73.20       96.85     23.52 o 
  40   1  -3      172.82      170.04     24.02 o 
  41   1  -3       50.94       70.47     24.89 o 
  42   1  -3       43.72       36.92     27.09 o 
  43   1  -3       75.76       55.63     27.83 o 
  44   1  -3       71.73       67.99     36.87 o 
  45   1  -3       87.92       13.85     47.23 o 
   1   2  -3      252.45      243.04     18.70 o 
   2   2  -3      386.19      421.88     19.73 o 
   3   2  -3      288.43      305.01     13.98 o 
   4   2  -3      773.07      716.57     15.54 o 
   5   2  -3     1495.33     1554.43     26.23 o 
   6   2  -3      452.33      523.13     26.85 o 
   7   2  -3      321.79      295.24     34.14 o 
   8   2  -3      804.87      806.75     17.37 o 
   9   2  -3     1134.35     1093.20     14.62 o 
  10   2  -3      296.55      355.76     35.61 o 
  11   2  -3      163.25      167.05     16.14 o 
  12   2  -3     1261.10     1152.98     19.80 o 
  13   2  -3      175.64      294.50    100.54 o 
  14   2  -3      330.93      368.12     49.60 o 
  15   2  -3      667.01      682.80     13.68 o 
  16   2  -3      179.72      211.94     18.09 o 
  17   2  -3      500.83      498.39     49.22 o 
  18   2  -3     1335.52     1358.51     23.20 o 
  19   2  -3      488.64      510.79     13.37 o 
  20   2  -3       77.85      172.96     32.26 o 
  21   2  -3      590.55      494.47     13.53 o 
  22   2  -3       69.22      234.26     77.11 o 
  23   2  -3     1337.89     1314.24     22.02 o 
  24   2  -3      277.72      437.20     67.59 o 
  25   2  -3      609.45      567.64     15.11 o 
  26   2  -3       35.14       82.04     14.85 o 
  27   2  -3       43.51       58.40     17.74 o 
  28   2  -3      408.14      434.21     15.54 o 
  29   2  -3      385.05      459.29     16.09 o 
  30   2  -3      309.08      338.43     16.84 o 
  31   2  -3       43.96       73.16     17.57 o 
  32   2  -3       39.15       61.52     18.29 o 
  33   2  -3      177.38      208.61     19.12 o 
  34   2  -3      423.44      385.07     28.10 o 
  35   2  -3       25.11       17.37     22.94 o 
  36   2  -3       91.24       67.60     23.50 o 
  37   2  -3      103.87       89.67     24.39 o 
  38   2  -3       31.23       30.37     25.01 o 
  39   2  -3      139.12      110.63     34.89 o 
  40   2  -3      129.64      160.76     36.78 o 
  41   2  -3      354.28      305.01     38.39 o 
   1   3  -3       34.76       66.98     15.59 o 
   2   3  -3      688.22      690.06     26.85 o 
   3   3  -3      602.82      634.88     26.18 o 
   4   3  -3      520.10      587.75     53.16 o 
   5   3  -3      539.00      570.01     26.61 o 
   6   3  -3      395.90      392.39     30.23 o 
   7   3  -3      345.00      349.41     16.34 o 
   8   3  -3      117.26      153.67     18.94 o 
   9   3  -3       86.82      167.61     43.65 o 
  10   3  -3      504.25      434.41     17.57 o 
  11   3  -3      311.11      437.19     69.77 o 
  12   3  -3      475.60      446.63     25.80 o 
  13   3  -3      129.82      264.07    101.38 o 
  14   3  -3      556.92      477.34     16.65 o 
  15   3  -3       10.01       77.29     16.48 o 
  16   3  -3       50.72       57.46     14.72 o 
  17   3  -3      168.76      216.92     27.85 o 
  18   3  -3      457.20      381.33     25.91 o 
  19   3  -3       95.97      189.06     25.96 o 
  20   3  -3      325.63      293.63     19.18 o 
  21   3  -3      185.01      184.76     19.12 o 
  22   3  -3       65.95      283.29     41.78 o 
  23   3  -3      883.61      751.92     21.11 o 
  24   3  -3       73.84      167.45     20.83 o 
  25   3  -3       64.21       94.87     22.11 o 
  26   3  -3      194.59      146.28     22.30 o 
  27   3  -3       39.86      111.05     36.21 o 
  28   3  -3      424.96      360.47     23.40 o 
  29   3  -3       99.18      206.27     41.46 o 
  30   3  -3      482.78      413.64     25.22 o 
  31   3  -3       17.23       56.53     27.85 o 
  32   3  -3       34.61       28.45     33.90 o 
  33   3  -3       17.38       19.34     38.34 o 
  34   3  -3       46.93       41.46     40.04 o 
  35   3  -3       43.70       89.70     40.99 o 
  36   3  -3      128.22      110.14     42.54 o 
   1   4  -3       50.74       74.59     21.56 o 
   2   4  -3      233.20      165.53     31.40 o 
   3   4  -3       33.47      150.05     30.98 o 
   4   4  -3      239.49      263.53     30.79 o 
   5   4  -3      199.35      186.03     47.97 o 
   6   4  -3      148.90      129.36     22.96 o 
   7   4  -3      101.10      108.38     23.78 o 
   8   4  -3       39.03       74.28     23.92 o 
   9   4  -3      186.61      148.57     34.38 o 
  10   4  -3      135.51      194.98     31.78 o 
  11   4  -3      256.80      289.94     34.45 o 
  12   4  -3      263.22      278.62     35.07 o 
  13   4  -3      246.18      267.47     33.24 o 
  14   4  -3      281.92      227.35     35.81 o 
  15   4  -3        1.64       88.94     32.78 o 
  16   4  -3       62.37      130.06     36.68 o 
  17   4  -3      271.07      230.95     32.89 o 
  18   4  -3       89.71      160.25     36.07 o 
  19   4  -3      178.84      148.35     33.69 o 
  20   4  -3       57.03       80.66     37.94 o 
  21   4  -3       66.08       57.37     38.53 o 
  22   4  -3        8.47        0.66      3.66 o 
  23   4  -3        8.36      -18.98     40.76 o 
  24   4  -3       67.67       41.94     41.84 o 
  25   4  -3       51.43       56.18     40.15 o 
  26   4  -3       49.21       92.14     41.08 o 
   0   0  -2     2580.64     2571.47     13.65 o 
   2   0  -2     3898.78     4016.10     11.34 o 
   4   0  -2     1342.07     1407.32      7.40 o 
   6   0  -2     3131.14     3098.55     12.76 o 
   8   0  -2     2214.22     2349.99      7.77 o 
  10   0  -2     8945.80     8794.30     22.43 o 
  12   0  -2     9981.43     9785.44     38.06 o 
  14   0  -2     3043.70     2935.28     15.46 o 
  16   0  -2      764.32      776.45      8.15 o 
  18   0  -2     6627.16     6539.54     63.58 o 
  20   0  -2     1716.78     1669.43     14.50 o 
  22   0  -2     5480.39     5250.23     20.72 o 
  24   0  -2      327.92      393.11     15.12 o 
  26   0  -2      377.11      385.77     15.70 o 
  28   0  -2     1052.08     1042.96     44.37 o 
  30   0  -2      851.42      878.06     19.86 o 
  32   0  -2      245.18      256.11     18.97 o 
  34   0  -2       83.32       63.11     19.26 o 
  36   0  -2      438.78      443.70     20.46 o 
  38   0  -2      332.93      355.13     22.57 o 
  40   0  -2      104.27      115.79     24.75 o 
  42   0  -2        2.64      -15.07     24.47 o 
  44   0  -2       21.48       10.14     45.92 o 
  46   0  -2       79.19       50.22     49.76 o 
   0   1  -2     3355.03     3222.81     26.07 o 
   1   1  -2     1492.50     1439.58     34.69 o 
   2   1  -2      574.79      525.79      7.63 o 
   3   1  -2     3281.29     3077.30     42.65 o 
   4   1  -2     8837.43     8811.74    158.48 o 
   5   1  -2     2037.31     1994.53     38.13 o 
   6   1  -2      445.79      379.65      8.29 o 
   7   1  -2      829.25      741.86      8.04 o 
   8   1  -2     2034.09     2011.61     13.99 o 
   9   1  -2      700.67      624.27      7.21 o 
  10   1  -2      728.28      628.79      7.35 o 
  11   1  -2      705.85      647.11      7.64 o 
  12   1  -2     2315.54     2253.25     17.73 o 
  13   1  -2      714.27      779.42     23.82 o 
  14   1  -2     2832.75     2883.79     14.76 o 
  15   1  -2      304.02      354.31     11.37 o 
  16   1  -2      559.09      539.82      7.18 o 
  17   1  -2      296.64      350.74      7.46 o 
  18   1  -2      601.32      591.20      7.61 o 
  19   1  -2      125.71      202.07     15.80 o 
  20   1  -2     2690.64     2719.58     32.36 o 
  21   1  -2      295.39      353.14     14.19 o 
  22   1  -2      254.93      246.11      7.96 o 
  23   1  -2       27.66       36.35      7.58 o 
  24   1  -2      236.31      211.20      8.90 o 
  25   1  -2      107.93      126.79     10.66 o 
  26   1  -2      221.24      260.47     10.55 o 
  27   1  -2      581.90      605.58     13.28 o 
  28   1  -2      145.76      155.16     10.73 o 
  29   1  -2       66.53       80.08     11.03 o 
  30   1  -2      281.38      264.58     11.51 o 
  31   1  -2      331.05      309.56     15.30 o 
  32   1  -2       61.91       97.32     16.19 o 
  33   1  -2      512.54      475.72     16.65 o 
  34   1  -2       64.62       70.75     17.67 o 
  35   1  -2      258.44      300.10     18.33 o 
  36   1  -2      738.86      769.00     19.08 o 
  37   1  -2       87.43      124.69     22.05 o 
  38   1  -2      205.51      188.18     20.37 o 
  39   1  -2      172.73      145.55     28.13 o 
  40   1  -2      252.99      217.51     28.80 o 
  41   1  -2       71.15       67.05     30.34 o 
  42   1  -2       44.83       57.82     31.36 o 
  43   1  -2       18.25       19.93     33.71 o 
  44   1  -2        4.36      -24.03     28.09 o 
  45   1  -2       23.48       24.80     35.41 o 
   0   2  -2     1999.52     1825.24     24.83 o 
   1   2  -2      467.89      540.07     22.90 o 
   2   2  -2      515.28      471.55     12.57 o 
   3   2  -2      188.06      166.68     10.62 o 
   4   2  -2        5.70        8.35      9.87 o 
   5   2  -2     1307.99     1205.51     22.82 o 
   6   2  -2      762.43      693.13     17.85 o 
   7   2  -2      265.69      218.63     12.45 o 
   8   2  -2      252.11      332.81     36.13 o 
   9   2  -2     3966.39     4042.12     31.73 o 
  10   2  -2     1575.40     1586.23     96.27 o 
  11   2  -2     1120.80     1114.99     28.02 o 
  12   2  -2       70.17      263.06     63.87 o 
  13   2  -2     2589.55     2424.86     17.61 o 
  14   2  -2      205.47      359.30     61.54 o 
  15   2  -2      842.03      901.81     27.73 o 
  16   2  -2      881.09     1063.20     87.87 o 
  17   2  -2     2142.70     2110.23     17.12 o 
  18   2  -2      139.76      389.83     76.64 o 
  19   2  -2     1346.88     1294.61     14.88 o 
  20   2  -2      166.86      227.99     31.39 o 
  21   2  -2      601.79      571.23     26.21 o 
  22   2  -2      431.12      510.33     15.56 o 
  23   2  -2      985.54      967.70     18.20 o 
  24   2  -2      331.74      368.06     15.36 o 
  25   2  -2       32.02       33.22     12.67 o 
  26   2  -2      121.15      110.50     12.90 o 
  27   2  -2       73.08       84.89     13.57 o 
  28   2  -2      143.36      142.08     13.97 o 
  29   2  -2      215.18      198.32     14.75 o 
  30   2  -2       11.83       26.10     15.12 o 
  31   2  -2       19.95       18.30     15.59 o 
  32   2  -2      198.97      182.67     16.25 o 
  33   2  -2      195.48      181.90     17.17 o 
  34   2  -2       72.11       93.58     21.78 o 
  35   2  -2      120.76       86.36     22.49 o 
  36   2  -2       45.36       28.02     22.93 o 
  37   2  -2       67.34       51.99     38.79 o 
  38   2  -2       29.59        9.16     28.01 o 
  39   2  -2        6.24        7.50     31.54 o 
  40   2  -2       76.56       43.58     33.53 o 
  41   2  -2       38.59        9.92     34.90 o 
  42   2  -2        4.83        6.95     36.60 o 
   0   3  -2     1330.69     1226.35     27.70 o 
   1   3  -2      158.57      526.62    152.50 o 
   2   3  -2     1893.44     1722.08     21.05 o 
   3   3  -2       70.69      372.02    125.01 o 
   4   3  -2      655.94      652.16     50.62 o 
   5   3  -2      960.17      901.46     18.20 o 
   6   3  -2      209.89      187.66     17.72 o 
   7   3  -2        4.07       21.15     20.29 o 
   8   3  -2       39.00       76.54     20.58 o 
   9   3  -2      292.30      270.82     33.19 o 
  10   3  -2      555.17      484.44     16.36 o 
  11   3  -2      151.52      153.37     42.04 o 
  12   3  -2      199.47      229.97     48.34 o 
  13   3  -2      441.16      506.71     62.21 o 
  14   3  -2      742.23      668.68     26.18 o 
  15   3  -2       59.61      227.03     21.22 o 
  16   3  -2      412.56      292.04     23.82 o 
  17   3  -2      183.51      217.29     21.70 o 
  18   3  -2      115.48       98.26     22.81 o 
  19   3  -2       96.03       68.62     16.54 o 
  20   3  -2       20.05       49.15     17.61 o 
  21   3  -2       94.60       77.09     17.40 o 
  22   3  -2       87.51       40.54     18.08 o 
  23   3  -2       64.98       63.58     19.03 o 
  24   3  -2      120.58       92.78     19.10 o 
  25   3  -2       76.81       76.43     18.85 o 
  26   3  -2       64.21       78.04     30.96 o 
  27   3  -2      252.29      231.98     20.82 o 
  28   3  -2       46.40       76.39     21.84 o 
  29   3  -2       34.43       61.48     21.98 o 
  30   3  -2      211.07      169.45     31.13 o 
  31   3  -2       80.54      119.60     32.07 o 
  32   3  -2      401.78      308.52     32.63 o 
  33   3  -2       60.72      107.00     34.05 o 
  34   3  -2      310.37      273.71     35.53 o 
  35   3  -2      127.12       97.17     37.23 o 
  36   3  -2        6.44       17.48     38.84 o 
  37   3  -2       16.58       24.92     40.61 o 
  38   3  -2      136.28      121.27     41.48 o 
   0   4  -2      264.51      271.70     26.78 o 
   1   4  -2      114.39      140.78     19.59 o 
   2   4  -2      100.89       69.40     20.60 o 
   3   4  -2       50.61       45.81     20.55 o 
   4   4  -2        8.19        3.24     12.60 o 
   5   4  -2       52.55       16.42     20.15 o 
   6   4  -2       40.30       43.27     19.52 o 
   7   4  -2       72.45       50.59     27.55 o 
   8   4  -2      135.55      141.80     28.74 o 
   9   4  -2      214.86      186.80     29.33 o 
  10   4  -2       38.02       73.20     28.59 o 
  11   4  -2      121.57      109.27     28.58 o 
  12   4  -2      237.38      184.56     30.85 o 
  13   4  -2       61.45      297.87     28.91 o 
  14   4  -2      656.80      525.93     30.54 o 
  15   4  -2      110.67      378.95     31.13 o 
  16   4  -2      483.15      449.90     32.01 o 
  17   4  -2      217.94      356.41     32.85 o 
  18   4  -2      417.43      368.07     34.23 o 
  19   4  -2       73.84      192.89     33.33 o 
  20   4  -2      197.66      145.12     36.75 o 
  21   4  -2       11.45       64.00     35.64 o 
  22   4  -2       38.64       31.41     34.86 o 
  23   4  -2        2.61       17.41     38.15 o 
  24   4  -2       38.52       19.56     39.04 o 
  25   4  -2      159.89      113.17     37.61 o 
  26   4  -2       78.04       61.41     37.47 o 
  27   4  -2        8.26       15.88     40.72 o 
  28   4  -2        5.77       -0.51      6.05 o 
  29   4  -2        9.16       45.49     43.80 o 
   2   5  -2        2.30      102.57     45.66 o 
   3   5  -2      306.16      171.29     45.69 o 
   4   5  -2       19.18      151.72     44.60 o 
   5   5  -2       69.55      116.27     42.49 o 
   6   5  -2        1.18       86.20     42.59 o 
   7   5  -2      165.30       27.03     45.87 o 
   2   0  -1      499.37      523.07      5.28 o 
   4   0  -1    10337.61    10301.33     53.36 o 
   6   0  -1     2400.62     2449.32     12.40 o 
   8   0  -1     4118.91     4120.01     42.84 o 
  10   0  -1     5827.06     5874.68     37.47 o 
  12   0  -1     2705.54     2648.78     20.29 o 
  14   0  -1     5594.99     5476.08     14.53 o 
  16   0  -1     1770.96     1869.43     13.20 o 
  18   0  -1      480.05      518.35      7.38 o 
  20   0  -1     1443.06     1444.78     18.06 o 
  22   0  -1     1902.90     1823.53     45.52 o 
  24   0  -1     2012.57     1731.39    173.10 o 
  26   0  -1     1249.72     1180.23     30.03 o 
  28   0  -1     1873.51     1839.00     35.42 o 
  30   0  -1     1784.72     1792.72     37.30 o 
  32   0  -1     2605.23     2569.15     43.27 o 
  34   0  -1      432.74      478.38     17.92 o 
  36   0  -1      116.05      124.88     19.73 o 
  38   0  -1       18.32       31.78     34.01 o 
  40   0  -1       64.38       72.98     37.89 o 
  42   0  -1      613.97      651.44     40.07 o 
  44   0  -1      318.43      298.80     44.07 o 
  46   0  -1      418.93      373.56     47.59 o 
   1   1  -1     2934.52     2964.81     12.57 o 
   2   1  -1    11165.50    11652.00     23.46 o 
   3   1  -1      847.27      807.31      6.89 o 
   4   1  -1     6097.05     5962.42     24.46 o 
   5   1  -1     2400.46     2493.63     42.25 o 
   6   1  -1     3652.22     3552.72     28.99 o 
   7   1  -1     3763.52     3980.96     54.07 o 
   8   1  -1     2419.59     2512.74     13.00 o 
   9   1  -1     1081.61     1075.24     12.87 o 
  10   1  -1     2263.52     2279.94     10.62 o 
  11   1  -1     1595.44     1580.64     10.50 o 
  12   1  -1     2343.46     2236.47      8.35 o 
  13   1  -1      306.18      310.72      7.44 o 
  14   1  -1      993.30      952.05      6.23 o 
  15   1  -1      520.92      500.74      5.50 o 
  16   1  -1      623.32      572.20      6.97 o 
  17   1  -1      131.40      157.33      8.58 o 
  18   1  -1     2473.42     2459.27     20.50 o 
  19   1  -1     1754.60     1907.30     15.94 o 
  20   1  -1     1014.51     1113.07     14.29 o 
  21   1  -1       79.89      142.54      6.68 o 
  22   1  -1      734.77      712.78      9.36 o 
  23   1  -1      398.13      410.92      8.62 o 
  24   1  -1       48.13       82.15      9.32 o 
  25   1  -1      610.45      601.76     34.07 o 
  26   1  -1       83.16      128.05     10.26 o 
  27   1  -1      795.00      899.91     21.85 o 
  28   1  -1     2883.01     2813.08     52.84 o 
  29   1  -1      285.38      439.26     11.26 o 
  30   1  -1      403.83      419.71     12.36 o 
  31   1  -1       89.57      117.48     10.83 o 
  32   1  -1      490.74      490.48     12.54 o 
  33   1  -1      103.98      140.08     15.70 o 
  34   1  -1      207.00      218.28     22.55 o 
  35   1  -1       38.59       61.00     23.38 o 
  36   1  -1      115.93       93.67     23.86 o 
  37   1  -1      307.02      307.89     24.91 o 
  38   1  -1       70.03      106.86     26.52 o 
  39   1  -1       88.53       82.46     27.24 o 
  40   1  -1      196.02      204.63     27.69 o 
  41   1  -1       76.34       79.08     29.34 o 
  42   1  -1       32.42       14.19     31.75 o 
  43   1  -1       73.39       63.96     32.40 o 
  44   1  -1       88.94       81.43     33.43 o 
  45   1  -1      162.67      151.40     35.07 o 
  46   1  -1       83.01       73.15     40.61 o 
   1   2  -1     1579.81     1564.64     21.36 o 
   2   2  -1      511.81      508.57     40.77 o 
   3   2  -1      771.02      749.02     19.15 o 
   4   2  -1       75.36      100.78      9.34 o 
   5   2  -1     1330.59     1300.46     36.51 o 
   6   2  -1     1060.69     1096.12     26.18 o 
   7   2  -1      378.01      415.57     43.94 o 
   8   2  -1     1317.18     1211.66     13.68 o 
   9   2  -1      218.32      263.69     15.73 o 
  10   2  -1      755.66      829.27     29.92 o 
  11   2  -1     1157.98     1030.00     12.70 o 
  12   2  -1      187.96      278.39     23.68 o 
  13   2  -1      578.77      606.87     14.27 o 
  14   2  -1      847.38      799.47     28.19 o 
  15   2  -1      756.58      746.53     25.17 o 
  16   2  -1      706.31      693.18     14.49 o 
  17   2  -1      227.96      202.74     29.50 o 
  18   2  -1      690.07      627.83     16.91 o 
  19   2  -1      461.68      456.16     22.22 o 
  20   2  -1       45.24      113.35     17.75 o 
  21   2  -1      289.50      265.57     23.88 o 
  22   2  -1      479.55      497.10     32.48 o 
  23   2  -1     1170.60     1176.61     21.68 o 
  24   2  -1      584.88      634.35     29.45 o 
  25   2  -1      511.47      519.76     22.93 o 
  26   2  -1      254.60      322.69     31.75 o 
  27   2  -1     1235.37     1096.52     47.64 o 
  28   2  -1      286.68      339.37     37.70 o 
  29   2  -1      227.88      195.41     15.90 o 
  30   2  -1      172.69      172.74     19.80 o 
  31   2  -1      358.86      331.57     29.37 o 
  32   2  -1      220.34      253.46     22.42 o 
  33   2  -1      323.09      286.22     18.10 o 
  34   2  -1       20.01       47.52     18.68 o 
  35   2  -1      272.15      233.17     19.28 o 
  36   2  -1        1.67       11.93     16.81 o 
  37   2  -1       35.08       46.15     19.38 o 
  38   2  -1       79.64       60.99     19.76 o 
  39   2  -1       61.28       56.33     31.87 o 
  40   2  -1      174.58      155.86     33.65 o 
  41   2  -1      301.47      272.29     34.39 o 
  42   2  -1       11.19       60.91     35.92 o 
  43   2  -1      192.50      189.70     37.75 o 
  44   2  -1        8.92      116.66     56.58 o 
   1   3  -1      256.33      204.20     11.13 o 
   2   3  -1        8.06       81.15     18.36 o 
   3   3  -1      208.58      188.00     10.97 o 
   4   3  -1      101.92      210.40     79.30 o 
   5   3  -1      863.68      912.43     73.78 o 
   6   3  -1      652.44      752.89     68.52 o 
   7   3  -1      434.72      661.82     89.75 o 
   8   3  -1     1052.10     1016.47     54.82 o 
   9   3  -1      115.49      277.91     98.42 o 
  10   3  -1      394.72      361.82     14.62 o 
  11   3  -1      125.72      202.68     20.61 o 
  12   3  -1      462.65      398.07     21.85 o 
  13   3  -1      211.28      230.87     18.94 o 
  14   3  -1      102.51      170.27     20.31 o 
  15   3  -1      494.19      435.14     21.74 o 
  16   3  -1      153.02      205.48     21.21 o 
  17   3  -1      284.41      231.35     20.71 o 
  18   3  -1      191.79      219.61     22.10 o 
  19   3  -1      438.81      434.30     22.75 o 
  20   3  -1      255.49      269.06     22.54 o 
  21   3  -1      188.97      221.69     22.55 o 
  22   3  -1      610.15      493.78     24.11 o 
  23   3  -1      100.32      211.02     20.89 o 
  24   3  -1      364.36      346.05     23.24 o 
  25   3  -1      121.62      236.91     24.58 o 
  26   3  -1      427.20      439.94     25.54 o 
  27   3  -1      260.40      253.30     25.75 o 
  28   3  -1       68.00       90.18     27.02 o 
  29   3  -1       56.53       24.44     28.34 o 
  30   3  -1       46.93       47.91     29.54 o 
  31   3  -1       33.07       23.32     30.45 o 
  32   3  -1       70.23       31.78     31.39 o 
  33   3  -1       19.53       34.89     32.60 o 
  34   3  -1      180.22      114.89     33.90 o 
  35   3  -1      168.80      105.56     34.44 o 
  36   3  -1       60.38       50.88     34.64 o 
  37   3  -1      116.64      106.04     34.56 o 
  38   3  -1      222.71      185.28     37.89 o 
  39   3  -1       28.68       71.01     40.53 o 
   1   4  -1      144.53       75.37     17.51 o 
   2   4  -1       58.36       75.32     18.37 o 
   3   4  -1      134.10      113.81     18.67 o 
   4   4  -1      107.48      106.31     18.51 o 
   5   4  -1       66.26      106.47     26.56 o 
   6   4  -1      282.33      272.80     27.39 o 
   7   4  -1      200.25      276.05     27.69 o 
   8   4  -1      309.50      381.58     26.40 o 
   9   4  -1      410.81      440.17     26.80 o 
  10   4  -1      132.45      225.20     27.90 o 
  11   4  -1       87.96      110.73     26.82 o 
  12   4  -1      147.65      127.59     26.98 o 
  13   4  -1       62.89       73.67     29.21 o 
  14   4  -1       65.10       48.84     26.70 o 
  15   4  -1       11.74       12.75     30.19 o 
  16   4  -1        0.66       61.03     27.30 o 
  17   4  -1      276.57      237.76     30.40 o 
  18   4  -1      310.35      228.98     29.58 o 
  19   4  -1       69.49       61.29     30.32 o 
  20   4  -1       23.27       40.87     32.33 o 
  21   4  -1      190.79      142.24     31.43 o 
  22   4  -1      108.62      199.12     31.54 o 
  23   4  -1      315.98      294.97     33.68 o 
  24   4  -1      229.55      304.90     34.92 o 
  25   4  -1        8.18      147.26     35.35 o 
  26   4  -1      272.94      219.17     35.15 o 
  27   4  -1       42.96       78.73     34.16 o 
  28   4  -1       92.99       85.41     36.88 o 
  29   4  -1       79.06       59.37     39.04 o 
  30   4  -1       78.03       58.72     40.51 o 
   4   5  -1       29.17       57.05     39.81 o 
   5   5  -1       16.74       41.40     38.70 o 
   6   5  -1       18.59       27.41     38.91 o 
   7   5  -1       92.47       42.16     40.86 o 
   8   5  -1       71.98       90.20     41.93 o 
   9   5  -1      221.88      145.32     39.77 o 
  10   5  -1        6.61      134.00     41.83 o 
  11   5  -1      325.05      252.51     42.81 o 
  12   5  -1       14.99      126.06     40.89 o 
   6   0   0       44.57       50.45      4.36 o 
   8   0   0      275.97      274.31      6.23 o 
  10   0   0     2836.80     2762.57     31.54 o 
  12   0   0       17.62       24.93      7.32 o 
  14   0   0      707.81      804.71     10.28 o 
  16   0   0     7514.17     7735.52     38.06 o 
  18   0   0     1896.20     2328.55     15.73 o 
  20   0   0      285.61      358.37     10.38 o 
  22   0   0     3219.06     3409.42     36.63 o 
  24   0   0       34.60       25.91     19.35 o 
  26   0   0      395.87      378.02     23.47 o 
  28   0   0       67.40       66.38     23.36 o 
  30   0   0     1779.82     1723.94     35.88 o 
  32   0   0     1689.39     1659.95     36.78 o 
  34   0   0       52.27       48.22     27.87 o 
  36   0   0        9.83        6.03     99.31 o 
  38   0   0        5.20        3.51     33.62 o 
  40   0   0      452.80      493.97     36.46 o 
  42   0   0       16.45       39.28     39.97 o 
  44   0   0       14.04       21.04     43.03 o 
  46   0   0      361.65      412.31     46.22 o 
  48   0   0       98.36       84.53     51.33 o 
   0   1   0     8840.57     8830.61    159.22 o 
   1   1   0      356.71      359.71     13.61 o 
   2   1   0     4167.92     4066.38     56.63 o 
   3   1   0     5750.50     5913.45     73.53 o 
   4   1   0    17850.29    17882.86    224.37 o 
   5   1   0     3811.78     4003.21     35.45 o 
   6   1   0     5757.36     5854.37     25.63 o 
   7   1   0     1210.12     1204.48     28.50 o 
   8   1   0     1060.34     1060.52      8.52 o 
   9   1   0     1382.33     1343.10     14.91 o 
  10   1   0     3467.09     3322.02     26.25 o 
  11   1   0      739.36      646.14     21.52 o 
  12   1   0      905.48      950.31     10.29 o 
  13   1   0     1032.59     1021.01     13.18 o 
  14   1   0     1015.12     1017.75     25.44 o 
  15   1   0     3053.32     3027.67     15.94 o 
  16   1   0      345.97      412.81      9.79 o 
  17   1   0     1191.46     1416.30     35.97 o 
  18   1   0     9087.70     8978.10     90.19 o 
  19   1   0     1894.32     2162.63     15.92 o 
  20   1   0       74.65      233.86     15.81 o 
  21   1   0     1695.28     1709.29     14.01 o 
  22   1   0      314.59      369.38      9.52 o 
  23   1   0      444.94      447.14      8.79 o 
  24   1   0       27.12       48.48      7.97 o 
  25   1   0      179.45      239.63      8.71 o 
  26   1   0     1826.75     1779.64     24.58 o 
  27   1   0       32.54      137.31      8.45 o 
  28   1   0       21.90       37.17      9.85 o 
  29   1   0       41.20       40.75     10.00 o 
  30   1   0       32.95       33.51     10.59 o 
  31   1   0       24.64       53.84     10.93 o 
  32   1   0      503.13      485.05     14.17 o 
  33   1   0      367.28      401.68     26.44 o 
  34   1   0      515.69      483.04     14.36 o 
  35   1   0       18.78       74.23     14.49 o 
  36   1   0      580.76      639.11     23.65 o 
  37   1   0      271.88      319.41     24.84 o 
  38   1   0      373.87      389.31     25.22 o 
  39   1   0      117.24      158.82     25.77 o 
  40   1   0      296.99      309.84     27.37 o 
  41   1   0       35.77       16.60     25.63 o 
  42   1   0      154.15      109.31     30.32 o 
  43   1   0        3.56       23.16     30.92 o 
  44   1   0        8.43        2.38     28.29 o 
  45   1   0       33.93       35.43     34.61 o 
  46   1   0       92.49       99.65     35.35 o 
  47   1   0       45.06       81.95     39.88 o 
   0   2   0    10245.38    10768.99    151.57 o 
   1   2   0    10955.13    10291.37     83.05 o 
   2   2   0       18.79      777.55    215.35 o 
   3   2   0     3771.31     3784.55     67.73 o 
   4   2   0     1521.35     1697.51     42.31 o 
   5   2   0     1610.19     1728.83     47.83 o 
   6   2   0     4085.40     3576.94     54.07 o 
   7   2   0      259.21      248.91     29.63 o 
   8   2   0       63.88       74.68     10.01 o 
   9   2   0      620.48      578.84      9.24 o 
  10   2   0      671.25      602.40     13.35 o 
  11   2   0      150.01      178.79     24.63 o 
  12   2   0      650.62      612.73     14.32 o 
  13   2   0      371.25      332.92      8.22 o 
  14   2   0       15.23        8.46     36.26 o 
  15   2   0     1507.38     1492.11     55.10 o 
  16   2   0     1110.92     1110.93     49.02 o 
  17   2   0      236.97      258.50     11.96 o 
  18   2   0       92.21       94.66     18.36 o 
  19   2   0      639.30      554.92     19.07 o 
  20   2   0      254.10      293.95     17.00 o 
  21   2   0        0.03      103.27     29.81 o 
  22   2   0     1218.16     1140.32     38.50 o 
  23   2   0      116.69      197.66     55.28 o 
  24   2   0       26.96       34.47     16.27 o 
  25   2   0       34.47       38.41     16.22 o 
  26   2   0       48.87       83.11     17.07 o 
  27   2   0      780.49      652.06     22.03 o 
  28   2   0      101.91      147.02     19.09 o 
  29   2   0      229.97      227.43     15.99 o 
  30   2   0        5.05      108.61     16.25 o 
  31   2   0     1250.93     1251.16     24.30 o 
  32   2   0      311.77      344.24     21.09 o 
  33   2   0       21.78       64.81     18.34 o 
  34   2   0      204.64      250.94     18.56 o 
  35   2   0      357.50      389.20     19.19 o 
  36   2   0      406.43      412.13     20.43 o 
  37   2   0      296.34      302.62     18.32 o 
  38   2   0       38.33       43.17     19.93 o 
  39   2   0        9.16        0.50      1.82 o 
  40   2   0       20.94       15.60     20.98 o 
  41   2   0       62.68       11.27     18.22 o 
  42   2   0        4.54       -5.47     23.97 o 
  43   2   0        9.71       -4.37     22.96 o 
  44   2   0       38.49       35.09     37.56 o 
  45   2   0       13.09       23.05     58.72 o 
   0   3   0      572.00      550.27     15.24 o 
   1   3   0       13.79      137.81     36.70 o 
   2   3   0       34.73      117.40     25.41 o 
   3   3   0      408.13      554.93     66.62 o 
   4   3   0     1143.77     1329.34    125.55 o 
   5   3   0     1754.01     1775.66     56.93 o 
   6   3   0      226.69      390.24     56.30 o 
   7   3   0      469.27      477.41     10.72 o 
   8   3   0       60.39      284.99     70.06 o 
   9   3   0      324.22      757.20    132.82 o 
  10   3   0     1708.53     1838.10    138.93 o 
  11   3   0     1325.79     1756.32    278.55 o 
  12   3   0     1298.70     1396.01     46.05 o 
  13   3   0       34.75      450.53    156.08 o 
  14   3   0      273.11      258.69     24.24 o 
  15   3   0        1.50      463.29    157.55 o 
  16   3   0     1275.48     1211.57     63.87 o 
  17   3   0      761.90      723.93     23.28 o 
  18   3   0       56.12      159.92     20.15 o 
  19   3   0      383.64      355.88     21.67 o 
  20   3   0      809.70      690.66     23.60 o 
  21   3   0       21.70      332.85     20.67 o 
  22   3   0     1344.69     1149.15     27.89 o 
  23   3   0      368.83      442.40     23.36 o 
  24   3   0       69.69      116.33     22.25 o 
  25   3   0       52.25       43.60     23.03 o 
  26   3   0       93.61       82.34     23.51 o 
  27   3   0       45.94       87.54     24.23 o 
  28   3   0       96.67       88.59     24.88 o 
  29   3   0       62.82       38.05     25.54 o 
  30   3   0        3.10       -0.56     19.89 o 
  31   3   0       25.06       23.59     27.01 o 
  32   3   0       12.15       13.31     26.74 o 
  33   3   0        9.67       45.20     26.89 o 
  34   3   0      238.30      174.25     29.55 o 
  35   3   0       18.13       45.30     31.58 o 
  36   3   0      173.98      133.39     32.50 o 
  37   3   0       88.38       85.87     32.18 o 
  38   3   0      108.15       84.33     33.73 o 
  39   3   0       15.89       52.63     36.41 o 
  40   3   0       30.58       67.45     37.13 o 
   0   4   0      676.49      520.24     24.90 o 
   1   4   0       41.19      356.08     44.27 o 
   2   4   0      376.12      335.20     16.47 o 
   3   4   0       17.65      507.06     59.97 o 
   4   4   0      792.29      746.72     31.88 o 
   5   4   0      239.15      754.96    142.71 o 
   6   4   0      782.04     1024.39    112.99 o 
   7   4   0      964.02      944.10    108.55 o 
   8   4   0      105.23      326.44     71.83 o 
   9   4   0        2.50       44.70     26.00 o 
  10   4   0      118.40       61.58     24.88 o 
  11   4   0       52.31       49.20     27.33 o 
  12   4   0      108.21      220.13     27.07 o 
  13   4   0      709.96      453.07     27.08 o 
  14   4   0       32.29      195.31     27.36 o 
  15   4   0      295.07      237.86     27.94 o 
  16   4   0       57.12       97.56     27.24 o 
  17   4   0        0.87       31.54     29.88 o 
  18   4   0       75.99       62.71     28.90 o 
  19   4   0       69.87       56.47     29.06 o 
  20   4   0       27.76        3.93     21.57 o 
  21   4   0        1.07       25.89     31.91 o 
  22   4   0      179.23      138.04     31.17 o 
  23   4   0       39.27       50.24     30.68 o 
  24   4   0        3.15      -14.04     14.04 o 
  25   4   0        4.48      -11.33     13.13 o 
  26   4   0      160.32       77.26     35.54 o 
  27   4   0       62.91       68.95     37.46 o 
  28   4   0      153.63      111.97     37.76 o 
  29   4   0       25.03       50.95     38.90 o 
  30   4   0       55.07       18.16     40.08 o 
   7   5   0       28.85       -3.33     51.21 o 
   8   5   0        9.25       45.88     41.49 o 
   9   5   0        4.78       40.21     39.18 o 
  10   5   0        5.01      186.33     40.87 o 
  11   5   0      422.72      345.11     40.98 o 
  12   5   0       27.54      286.79     40.01 o 
  13   5   0      429.23      261.60     42.80 o 
   2   0   1      538.42      566.53      6.62 o 
   4   0   1    10337.64    10251.36     27.13 o 
   6   0   1     2329.31     2420.65     12.77 o 
   8   0   1     4202.86     4261.70     18.35 o 
  10   0   1     5806.11     5906.33     45.62 o 
  12   0   1     2665.61     2667.95     42.88 o 
  14   0   1     5604.88     5588.65     72.29 o 
  16   0   1     1772.72     1932.29     24.09 o 
  18   0   1      456.82      491.00     10.17 o 
  20   0   1     1474.19     1536.20     15.94 o 
  22   0   1     1921.01     1939.12     19.80 o 
  24   0   1     2046.74     2012.95     56.69 o 
  26   0   1     1281.30     1209.57     28.12 o 
  28   0   1     1857.87     1777.73     32.81 o 
  30   0   1     1820.76     1756.69     34.47 o 
  32   0   1     2608.73     2588.56     40.73 o 
  34   0   1      436.01      447.14     28.19 o 
  36   0   1      113.05      144.80     29.88 o 
  38   0   1       16.47        0.41      2.50 o 
  40   0   1       63.34       54.58     35.80 o 
  42   0   1      610.32      580.69     38.80 o 
  44   0   1      315.02      353.12     43.17 o 
  46   0   1      418.30      416.68     48.33 o 
  48   0   1      210.30      195.36     53.58 o 
   1   1   1     2898.45     2792.46     32.66 o 
   2   1   1    11291.40    11366.81    110.38 o 
   3   1   1      853.42      773.32     15.84 o 
   4   1   1     6136.42     5845.89     58.29 o 
   5   1   1     2422.82     2422.59     55.49 o 
   6   1   1     3690.14     3551.91     32.18 o 
   7   1   1     3769.00     3928.88     19.30 o 
   8   1   1     2427.00     2507.79     16.81 o 
   9   1   1     1052.50     1057.65     13.27 o 
  10   1   1     2182.96     2194.03     16.65 o 
  11   1   1     1599.31     1512.04     20.30 o 
  12   1   1     2347.37     2217.34     24.26 o 
  13   1   1      326.06      333.87     18.54 o 
  14   1   1     1024.28      993.65      7.54 o 
  15   1   1      520.79      510.68      7.73 o 
  16   1   1      613.22      559.03      9.07 o 
  17   1   1      129.74      169.74     13.02 o 
  18   1   1     2467.57     2448.78     24.65 o 
  19   1   1     1767.49     1906.91     32.50 o 
  20   1   1     1026.39     1119.63      9.94 o 
  21   1   1       80.30      143.08      9.80 o 
  22   1   1      719.76      695.73     15.43 o 
  23   1   1      396.96      403.62     14.50 o 
  24   1   1       47.25       94.21     13.40 o 
  25   1   1      596.36      610.72     14.01 o 
  26   1   1       73.74      134.51     12.35 o 
  27   1   1      781.65      935.93     22.54 o 
  28   1   1     2875.85     2840.28     28.53 o 
  29   1   1      282.85      500.44     28.70 o 
  30   1   1      400.52      441.92     15.17 o 
  31   1   1       86.13      121.55     14.95 o 
  32   1   1      482.65      427.18     23.06 o 
  33   1   1      102.72      135.14     16.11 o 
  34   1   1      220.93      194.70     16.78 o 
  35   1   1       38.20       61.32     17.78 o 
  36   1   1      117.82       99.72     18.45 o 
  37   1   1      306.40      289.48     18.81 o 
  38   1   1       68.04       78.31     25.15 o 
  39   1   1       92.70       98.59     26.82 o 
  40   1   1      203.54      286.56     53.68 o 
  41   1   1       79.75       88.35     28.78 o 
  42   1   1       34.51       38.42     29.66 o 
  43   1   1       75.89       68.40     30.74 o 
  44   1   1       91.58      110.32     32.66 o 
  45   1   1      163.48      153.49     34.30 o 
  46   1   1       82.95       85.50     35.72 o 
  47   1   1       57.85       53.67     37.72 o 
   1   2   1     1555.18     1500.96     16.51 o 
   2   2   1      543.49      539.80     36.16 o 
   3   2   1      798.46      740.06     14.76 o 
   4   2   1       76.40       89.35     12.61 o 
   5   2   1     1363.87     1282.44     24.76 o 
   6   2   1     1045.37     1041.92     22.64 o 
   7   2   1      363.34      383.79     25.97 o 
   8   2   1     1363.32     1250.81     14.39 o 
   9   2   1      199.30      252.15     37.71 o 
  10   2   1      768.61      788.39     42.29 o 
  11   2   1     1137.80     1045.83     57.48 o 
  12   2   1      192.11      245.72     29.07 o 
  13   2   1      576.63      616.66     19.44 o 
  14   2   1      822.85      849.25     21.19 o 
  15   2   1      764.19      878.71     22.03 o 
  16   2   1      691.45      761.27     22.28 o 
  17   2   1      229.54      309.83     19.11 o 
  18   2   1      675.51      642.16     21.79 o 
  19   2   1      473.19      532.21     21.60 o 
  20   2   1       44.91      172.70     19.13 o 
  21   2   1      299.81      316.50     20.28 o 
  22   2   1      476.96      648.72     23.23 o 
  23   2   1     1179.41     1231.58     18.88 o 
  24   2   1      595.98      732.29     52.97 o 
  25   2   1      519.94      589.19     17.15 o 
  26   2   1      255.03      411.69     57.34 o 
  27   2   1     1242.54     1210.54     19.96 o 
  28   2   1      286.58      449.55     61.76 o 
  29   2   1      232.32      262.13     16.35 o 
  30   2   1      178.55      210.47     24.84 o 
  31   2   1      359.43      312.53     21.99 o 
  32   2   1      222.02      257.54     21.56 o 
  33   2   1      318.34      297.09     23.14 o 
  34   2   1       21.79       47.75     24.53 o 
  35   2   1      270.40      272.27     23.84 o 
  36   2   1        1.93       25.52     22.03 o 
  37   2   1       32.51       14.83     25.01 o 
  38   2   1       81.75       65.97     23.16 o 
  39   2   1       62.37       64.25     23.11 o 
  40   2   1      175.88      181.17     25.01 o 
  41   2   1      298.14      286.11     25.53 o 
  42   2   1       11.74       30.59     23.52 o 
  43   2   1      187.04      172.09     24.62 o 
  44   2   1        8.97       36.24     56.71 o 
   1   3   1      249.76      191.30     11.19 o 
   2   3   1        7.78       89.68     25.83 o 
   3   3   1      217.85      181.83      9.40 o 
   4   3   1      101.42      271.81     63.32 o 
   5   3   1      859.95      853.80     34.68 o 
   6   3   1      662.43      828.92    115.90 o 
   7   3   1      435.28      779.29     89.62 o 
   8   3   1     1066.59     1010.93     18.02 o 
   9   3   1      108.75      342.77     55.61 o 
  10   3   1      408.01      403.80     15.28 o 
  11   3   1      120.13      292.23     59.75 o 
  12   3   1      459.63      420.36     27.06 o 
  13   3   1      221.90      290.87     47.89 o 
  14   3   1      104.67      214.28     54.82 o 
  15   3   1      494.52      444.02     15.95 o 
  16   3   1      155.41      275.05     62.56 o 
  17   3   1      277.53      243.73     48.55 o 
  18   3   1      193.07      293.75     88.57 o 
  19   3   1      441.89      446.66     68.93 o 
  20   3   1      248.45      290.28     57.49 o 
  21   3   1      191.93      286.84     81.98 o 
  22   3   1      592.41      490.08     30.26 o 
  23   3   1      103.00      168.32     20.25 o 
  24   3   1      367.18      308.16     21.39 o 
  25   3   1      117.10      160.45     20.67 o 
  26   3   1      426.52      371.47     22.05 o 
  27   3   1      259.89      235.21     22.64 o 
  28   3   1       66.76       87.06     24.37 o 
  29   3   1       54.21       43.98     25.87 o 
  30   3   1       44.34       59.04     26.56 o 
  31   3   1       33.21       12.69     42.98 o 
  32   3   1       67.39       68.72     25.28 o 
  33   3   1       19.54       48.89     28.54 o 
  34   3   1      184.98      145.61     30.31 o 
  35   3   1      170.02      144.51     30.48 o 
  36   3   1       61.68       57.37     31.00 o 
  37   3   1      116.80      105.88     35.04 o 
  38   3   1      224.69      225.38     35.34 o 
  39   3   1       29.35       26.75     35.06 o 
   1   4   1      144.72       82.27     22.62 o 
   2   4   1       61.52       91.72     16.76 o 
   3   4   1      135.31      133.61     16.63 o 
   4   4   1      105.21      129.08     16.31 o 
   5   4   1       60.77      171.66     16.53 o 
   6   4   1      279.63      244.35     16.64 o 
   7   4   1      202.65      282.56     30.18 o 
   8   4   1      312.42      403.81     16.27 o 
   9   4   1      417.59      473.75     18.09 o 
  10   4   1      134.95      274.69     26.91 o 
  11   4   1       88.80      149.27     19.21 o 
  12   4   1      140.69      151.26     19.36 o 
  13   4   1       62.34       90.57     19.60 o 
  14   4   1       63.75       69.65     19.59 o 
  15   4   1       11.74       31.44     25.91 o 
  16   4   1        0.84       38.24     24.78 o 
  17   4   1      268.99      217.97     26.45 o 
  18   4   1      312.48      243.86     27.93 o 
  19   4   1       68.44       99.41     27.96 o 
  20   4   1       23.56       38.91     27.15 o 
  21   4   1      187.36      135.01     27.92 o 
  22   4   1      108.73      144.31     30.15 o 
  23   4   1      321.92      254.41     30.42 o 
  24   4   1      236.49      185.74     31.84 o 
  25   4   1        8.04      126.56     33.01 o 
  26   4   1      275.97      211.85     33.87 o 
  27   4   1       44.49       59.63     34.55 o 
  28   4   1       94.81       46.37     35.82 o 
  29   4   1       80.39       14.09    148.58 o 
  30   4   1       76.44       49.66     37.52 o 
   1   5   1       52.43        2.82     17.81 o 
   2   5   1       28.18       15.01     35.21 o 
   3   5   1       28.68        1.74     37.36 o 
   4   5   1       28.91       13.38     38.78 o 
   5   5   1       16.23       -1.39     30.93 o 
   6   5   1       18.05       23.83     49.82 o 
  10   5   1        7.02      150.21     40.61 o 
  11   5   1      330.93      182.95     39.10 o 
  12   5   1       14.72       36.34     41.94 o 
   0   0   2     2648.70     2721.10     19.10 o 
   2   0   2     3875.52     3984.45     79.92 o 
   4   0   2     1353.35     1416.94     22.44 o 
   6   0   2     3181.58     3107.46     29.31 o 
   8   0   2     2212.21     2336.30     20.54 o 
  10   0   2     8819.46     8786.87     37.25 o 
  12   0   2     9915.02     9892.38     37.64 o 
  14   0   2     3096.78     3053.07     31.69 o 
  16   0   2      782.43      813.64     12.58 o 
  18   0   2     6568.50     6514.88    167.32 o 
  20   0   2     1688.81     1669.14     35.24 o 
  22   0   2     5493.86     5337.10     28.32 o 
  24   0   2      331.09      363.68     17.83 o 
  26   0   2      379.41      364.63     22.12 o 
  28   0   2     1028.95      917.41     26.93 o 
  30   0   2      859.12      778.29     27.18 o 
  32   0   2      236.87      247.33     26.03 o 
  34   0   2       90.08       85.57     28.53 o 
  36   0   2      438.53      419.90     30.63 o 
  38   0   2      319.48      371.80     33.89 o 
  40   0   2      103.44      153.26     37.53 o 
  42   0   2        3.65       15.55     28.68 o 
  44   0   2       20.32        2.57     11.60 o 
  46   0   2       79.65       68.48     34.22 o 
   0   1   2     3267.86     3140.41     26.91 o 
   1   1   2     1500.94     1407.75     20.84 o 
   2   1   2      554.11      505.58     11.80 o 
   3   1   2     3265.11     3053.07     18.84 o 
   4   1   2     8812.95     8709.01    149.74 o 
   5   1   2     2034.26     1976.25     16.32 o 
   6   1   2      432.96      357.26     10.99 o 
   7   1   2      824.86      713.88     12.41 o 
   8   1   2     2062.45     1943.25     38.33 o 
   9   1   2      703.72      605.06     12.26 o 
  10   1   2      749.93      631.41     15.73 o 
  11   1   2      737.54      679.29     41.42 o 
  12   1   2     2357.22     2267.73     18.43 o 
  13   1   2      721.90      776.74     16.12 o 
  14   1   2     2794.56     2840.58     28.06 o 
  15   1   2      303.15      358.15     19.00 o 
  16   1   2      525.97      495.19     14.30 o 
  17   1   2      309.45      365.86      9.95 o 
  18   1   2      605.02      620.62     14.11 o 
  19   1   2      122.84      224.91     23.59 o 
  20   1   2     2696.25     2682.58     42.03 o 
  21   1   2      288.54      379.61     20.85 o 
  22   1   2      238.33      208.92     11.37 o 
  23   1   2       27.40       38.13     11.38 o 
  24   1   2      233.68      206.76     12.01 o 
  25   1   2      110.44      142.87     13.83 o 
  26   1   2      215.31      243.00     13.20 o 
  27   1   2      581.11      607.67     14.75 o 
  28   1   2      141.01      169.92     13.71 o 
  29   1   2       68.00       95.63     14.38 o 
  30   1   2      292.68      298.34     14.70 o 
  31   1   2      324.12      297.04     15.34 o 
  32   1   2       66.44       92.17     16.27 o 
  33   1   2      512.94      448.05     16.65 o 
  34   1   2       66.30       71.67     17.49 o 
  35   1   2      260.07      310.25     17.90 o 
  36   1   2      730.00      725.59     18.85 o 
  37   1   2       84.15      130.05     19.93 o 
  38   1   2      200.14      212.75     20.48 o 
  39   1   2      173.30      182.36     21.39 o 
  40   1   2      254.22      236.32     22.39 o 
  41   1   2       69.97       91.18     23.66 o 
  42   1   2       43.25       44.13     24.73 o 
  43   1   2       17.64       21.66     27.46 o 
  44   1   2        4.67       40.12     47.64 o 
  45   1   2       23.58       47.21     50.36 o 
  46   1   2      117.48      168.11     51.63 o 
   0   2   2     1996.40     1725.71     26.54 o 
   1   2   2      466.75      624.66    118.18 o 
   2   2   2      523.02      513.09     55.13 o 
   3   2   2      167.57      212.86     15.48 o 
   4   2   2        4.22      202.23     82.84 o 
   5   2   2     1319.58     1256.35     63.22 o 
   6   2   2      764.62      709.95     70.70 o 
   7   2   2      266.82      234.58     38.44 o 
   8   2   2      246.81      231.12      9.79 o 
   9   2   2     3964.31     3931.62     37.55 o 
  10   2   2     1560.45     1594.85     68.21 o 
  11   2   2     1103.43     1174.27     92.53 o 
  12   2   2       67.42      320.82     64.19 o 
  13   2   2     2589.36     2379.72     22.92 o 
  14   2   2      201.61      527.44     70.82 o 
  15   2   2      839.79      914.85     35.34 o 
  16   2   2      876.50     1115.27     66.76 o 
  17   2   2     2155.44     2209.34     33.17 o 
  18   2   2      134.72      623.48     24.48 o 
  19   2   2     1315.69     1243.61     28.45 o 
  20   2   2      163.17      337.73     22.16 o 
  21   2   2      596.99      594.23     24.28 o 
  22   2   2      429.83      561.31     24.00 o 
  23   2   2      992.02      994.37     28.72 o 
  24   2   2      334.03      390.83     24.57 o 
  25   2   2       33.02       91.61     24.44 o 
  26   2   2      113.75      110.03     25.85 o 
  27   2   2       73.83      104.63     26.25 o 
  28   2   2      142.97      164.05     27.35 o 
  29   2   2      214.33      216.21     27.90 o 
  30   2   2       13.42       26.88     29.33 o 
  31   2   2       20.41       30.69     29.72 o 
  32   2   2      192.18      225.40     30.74 o 
  33   2   2      201.09      226.75     31.86 o 
  34   2   2       73.98       94.57     24.97 o 
  35   2   2      123.39      110.38     27.29 o 
  36   2   2       46.95       43.96     26.86 o 
  37   2   2       65.58       53.25     43.90 o 
  38   2   2       27.88       39.58     46.12 o 
  39   2   2        7.33        0.59     48.28 o 
  40   2   2       77.44       88.35     32.68 o 
  41   2   2       39.55       22.27     35.31 o 
  42   2   2        4.19       -8.66     22.16 o 
  43   2   2       17.52       36.43     35.66 o 
   0   3   2     1309.54     1188.42     23.45 o 
   1   3   2      156.61      484.82     52.71 o 
   2   3   2     1893.96     1669.71     17.36 o 
   3   3   2       69.85      644.59    318.17 o 
   4   3   2      660.77      717.67     47.70 o 
   5   3   2      972.47      937.67     32.50 o 
   6   3   2      212.67      314.46     91.77 o 
   7   3   2        3.57       67.62     23.16 o 
   8   3   2       38.79      106.89     13.48 o 
   9   3   2      296.25      341.58     13.56 o 
  10   3   2      542.68      519.46     15.55 o 
  11   3   2      161.08      193.91     40.18 o 
  12   3   2      195.69      235.82     21.88 o 
  13   3   2      439.05      550.70     17.74 o 
  14   3   2      741.76      695.40     51.26 o 
  15   3   2       53.64      275.65     69.31 o 
  16   3   2      413.58      335.90     21.42 o 
  17   3   2      184.12      230.10     53.91 o 
  18   3   2      115.63      120.19     40.92 o 
  19   3   2       93.39       93.02     27.86 o 
  20   3   2       21.42       35.41     21.89 o 
  21   3   2       89.08       68.27     22.10 o 
  22   3   2       83.54       33.14     22.09 o 
  23   3   2       65.61       74.77     21.74 o 
  24   3   2      124.66      141.83     22.65 o 
  25   3   2       79.07       93.89     24.40 o 
  26   3   2       64.86       97.76     19.65 o 
  27   3   2      251.82      244.26     20.33 o 
  28   3   2       48.77      104.11     20.41 o 
  29   3   2       32.59       83.86     20.61 o 
  30   3   2      209.98      171.66     28.31 o 
  31   3   2       80.03       95.73     29.48 o 
  32   3   2      394.26      368.81     28.29 o 
  33   3   2       59.91      111.26     30.26 o 
  34   3   2      305.76      287.69     31.04 o 
  35   3   2      128.17      140.41     30.34 o 
  36   3   2        7.45       30.64     33.27 o 
  37   3   2       14.79       10.32     34.69 o 
  38   3   2      139.70       97.99     33.22 o 
   0   4   2      255.89      266.95     31.09 o 
   1   4   2      118.93      198.58     22.49 o 
   2   4   2      102.72       91.21     23.56 o 
   3   4   2       50.74       58.11     24.03 o 
   4   4   2        9.32       23.99     26.97 o 
   5   4   2       50.15       10.88     16.79 o 
   6   4   2       38.92       45.47     16.93 o 
   7   4   2       75.81       95.20     17.90 o 
   8   4   2      136.63      210.29     20.12 o 
   9   4   2      217.03      217.77     17.10 o 
  10   4   2       38.11      114.60     17.03 o 
  11   4   2      121.08      139.92     23.56 o 
  12   4   2      235.78      232.24     20.59 o 
  13   4   2       60.70      308.80     61.98 o 
  14   4   2      659.45      494.81     30.97 o 
  15   4   2      106.22      404.82    114.62 o 
  16   4   2      476.69      439.77     35.89 o 
  17   4   2      214.67      448.22     98.87 o 
  18   4   2      412.20      404.93     36.32 o 
  19   4   2       76.90      302.68    110.21 o 
  20   4   2      200.32      216.94     29.09 o 
  21   4   2       11.65       89.62     36.39 o 
  22   4   2       38.06       13.48     29.48 o 
  23   4   2        2.73       14.90     30.78 o 
  24   4   2       39.66       17.72     31.38 o 
  25   4   2      154.72       50.40     32.53 o 
  26   4   2       76.33       45.29     32.96 o 
  27   4   2        9.23       -8.49      8.49 o 
  28   4   2        5.83      -22.96     29.68 o 
   0   5   2      101.90      327.52     53.28 o 
   1   5   2      413.89      304.29     37.24 o 
   2   5   2        2.43      270.13     36.81 o 
   3   5   2      299.81      248.59     36.75 o 
   4   5   2       20.11      164.28     36.47 o 
   5   5   2       68.98       64.44     36.20 o 
   6   5   2        1.13      113.24     36.93 o 
   7   5   2      168.52      119.61     37.05 o 
   8   5   2        1.66       60.96     37.11 o 
   2   0   3      600.48      586.07     10.20 o 
   4   0   3     1474.63     1429.52      9.33 o 
   6   0   3     5305.90     5291.18     40.98 o 
   8   0   3     5063.11     4964.79     16.26 o 
  10   0   3     4624.27     4476.85     14.40 o 
  12   0   3     1478.86     1572.46     13.33 o 
  14   0   3     1069.03     1013.03     14.95 o 
  16   0   3     1121.27     1154.89     14.64 o 
  18   0   3     3607.65     3627.77     22.57 o 
  20   0   3       66.68       52.39      9.60 o 
  22   0   3      978.18      973.27     17.11 o 
  24   0   3     3484.68     3287.76     26.15 o 
  26   0   3     1338.03     1188.16     30.80 o 
  28   0   3      341.04      356.01     25.54 o 
  30   0   3      181.25      191.35     24.91 o 
  32   0   3      429.17      414.80     27.38 o 
  34   0   3      575.14      584.12     29.52 o 
  36   0   3      324.97      297.21     32.69 o 
  38   0   3      121.67      116.64     35.50 o 
  40   0   3     1163.62     1127.17     38.55 o 
  42   0   3      254.19      205.05     41.54 o 
  44   0   3      177.48      149.40     44.12 o 
  46   0   3      123.42      116.59     50.04 o 
   1   1   3       79.09       61.92     13.93 o 
   2   1   3       32.71       44.17     10.77 o 
   3   1   3      635.65      641.50     13.38 o 
   4   1   3      284.09      261.05      7.31 o 
   5   1   3     1253.80     1217.99     18.13 o 
   6   1   3     2862.50     2819.12     28.70 o 
   7   1   3     1367.53     1385.45     50.75 o 
   8   1   3     5127.17     4906.90    163.46 o 
   9   1   3      612.52      655.39     62.23 o 
  10   1   3     1534.64     1613.11     21.06 o 
  11   1   3      644.73      643.92     22.99 o 
  12   1   3      775.92      835.42     12.13 o 
  13   1   3      112.50      138.24      7.73 o 
  14   1   3      646.26      656.98      9.67 o 
  15   1   3      145.63      173.57      8.37 o 
  16   1   3      911.19      882.74     15.41 o 
  17   1   3       81.20       92.28     10.12 o 
  18   1   3      564.27      558.69     14.30 o 
  19   1   3      279.56      275.54     13.57 o 
  20   1   3       63.61       61.28     13.63 o 
  21   1   3      393.13      421.62     15.21 o 
  22   1   3     1722.57     1731.55     32.50 o 
  23   1   3     1462.63     1641.21     32.15 o 
  24   1   3     2753.55     2683.40     40.91 o 
  25   1   3      516.80      679.82     17.89 o 
  26   1   3      903.85      929.35     47.22 o 
  27   1   3      218.72      284.86     17.13 o 
  28   1   3      868.81      854.64     19.77 o 
  29   1   3      257.23      306.60     18.76 o 
  30   1   3      609.59      606.20     27.14 o 
  31   1   3      188.87      173.39     27.28 o 
  32   1   3      203.75      167.93     28.01 o 
  33   1   3       34.56       48.74     29.00 o 
  34   1   3      179.98      167.37     30.24 o 
  35   1   3       78.79       90.17     31.79 o 
  36   1   3      249.02      275.87     32.92 o 
  37   1   3       91.47      123.57     34.11 o 
  38   1   3      268.36      262.62     36.42 o 
  39   1   3       69.05      103.55     38.67 o 
  40   1   3      170.60      176.83     40.64 o 
  41   1   3       51.43       60.83     42.55 o 
  42   1   3       44.47       36.05     43.42 o 
  43   1   3       76.35       64.03     44.64 o 
  44   1   3       71.52       44.89     47.54 o 
  45   1   3       85.43       53.39     50.76 o 
   1   2   3      258.32      329.12     15.66 o 
   2   2   3      389.33      512.49     16.38 o 
   3   2   3      294.69      392.48     22.20 o 
   4   2   3      755.91      993.73     26.00 o 
   5   2   3     1484.25     1679.29     33.95 o 
   7   2   3      319.62      301.25     21.53 o 
   8   2   3      798.40      781.39     25.45 o 
   9   2   3     1184.04     1126.88     32.02 o 
  10   2   3      306.37      352.17     41.78 o 
  11   2   3      161.71      246.29     21.29 o 
  12   2   3     1253.54     1110.63     19.80 o 
  13   2   3      177.80      328.95     29.15 o 
  14   2   3      340.32      419.93     18.82 o 
  15   2   3      667.59      694.21     18.82 o 
  16   2   3      184.63      304.49     17.33 o 
  17   2   3      515.88      545.40     18.54 o 
  18   2   3     1334.98     1336.22     22.37 o 
  19   2   3      475.36      580.53     19.14 o 
  20   2   3       77.74      215.65     24.02 o 
  21   2   3      595.88      473.15     24.99 o 
  22   2   3       70.26      234.57     24.20 o 
  23   2   3     1329.95     1276.00     32.63 o 
  24   2   3      290.21      470.70     26.66 o 
  25   2   3      606.39      570.62     27.57 o 
  26   2   3       32.02       96.46     28.74 o 
  27   2   3       43.17      108.13     29.51 o 
  28   2   3      409.50      447.27     29.53 o 
  29   2   3      369.96      436.08     31.28 o 
  30   2   3      314.99      323.00     31.16 o 
  31   2   3       41.75       55.77     33.66 o 
  32   2   3       38.27       49.94     35.03 o 
  33   2   3      173.43      185.70     35.15 o 
  34   2   3      422.61      431.33     35.57 o 
  35   2   3       25.36       58.38     37.67 o 
  36   2   3       92.46      100.25     40.52 o 
  37   2   3      108.06      122.44     41.93 o 
  38   2   3       30.85       94.31     43.32 o 
  39   2   3      142.27      223.56     45.25 o 
  40   2   3      129.51      236.22     46.72 o 
  41   2   3      354.07      366.05     48.68 o 
  42   2   3       60.02      151.45     50.97 o 
   1   3   3       35.46      186.81     48.66 o 
   2   3   3      680.80      700.06     20.43 o 
   3   3   3      590.19      791.94     20.73 o 
   4   3   3      510.23      760.73     23.65 o 
   5   3   3      543.70      729.15     20.84 o 
   6   3   3      409.74      563.65     26.92 o 
   7   3   3      342.37      409.42     45.57 o 
   8   3   3      114.51      235.33     26.90 o 
   9   3   3       85.87      274.41     41.52 o 
  10   3   3      492.47      500.88     36.03 o 
  11   3   3      304.39      566.15     62.99 o 
  12   3   3      492.06      504.33     26.47 o 
  13   3   3      131.53      399.86     64.32 o 
  14   3   3      545.45      449.51     20.15 o 
  15   3   3       10.11      172.90     28.62 o 
  16   3   3       51.67       64.19     21.27 o 
  17   3   3      165.55      233.19     27.70 o 
  18   3   3      461.11      375.25     31.39 o 
  19   3   3      101.65      147.59     33.77 o 
  23   3   3      875.64      724.78     31.57 o 
  24   3   3       76.28      197.82     31.60 o 
  25   3   3       66.32      118.43     34.18 o 
  26   3   3      196.10      167.69     34.24 o 
  27   3   3       41.71      155.26     35.98 o 
  28   3   3      431.66      399.86     36.62 o 
  29   3   3       99.83      274.25     38.87 o 
  30   3   3      487.06      480.36     38.78 o 
  31   3   3       19.37      105.69     41.70 o 
  32   3   3       34.15       76.43     41.44 o 
  33   3   3       18.57       39.77     26.98 o 
  34   3   3       46.43       49.04     33.39 o 
  35   3   3       45.91       68.76     28.73 o 
  36   3   3      128.17      126.38     37.86 o 
   1   4   3       48.23       84.18     24.85 o 
   2   4   3      233.19      182.13     36.51 o 
   3   4   3       35.24      219.61     67.84 o 
   4   4   3      238.74      270.58     44.41 o 
   5   4   3      197.41      264.07     24.92 o 
   6   4   3      153.84      175.04     25.27 o 
   7   4   3       98.46      131.21     25.96 o 
   8   4   3       38.73      108.09     18.47 o 
   9   4   3      188.03      155.34     18.69 o 
  10   4   3      137.21      226.40     29.65 o 
  11   4   3      255.05      308.36     27.89 o 
  12   4   3      269.92      320.72     27.56 o 
  13   4   3      243.85      293.92     27.67 o 
  14   4   3      281.17      239.90     20.26 o 
  15   4   3        1.25       78.42     23.41 o 
  16   4   3       62.58      124.26     24.86 o 
  17   4   3      279.07      205.95     20.89 o 
  18   4   3       90.53      160.69     26.22 o 
  19   4   3      174.43      162.24     24.31 o 
  20   4   3       57.07       87.41     53.10 o 
  21   4   3       65.82       37.38     26.12 o 
  22   4   3        7.97        6.69     40.11 o 
  23   4   3        9.72       20.82     47.90 o 
  24   4   3       64.88       55.08     27.29 o 
  25   4   3       50.26       75.18     49.01 o 
  26   4   3       47.77       70.86     34.33 o 
   0   0   4     4353.13     4255.65     32.03 o 
   2   0   4     1148.33     1076.13     10.05 o 
   4   0   4     6774.23     6544.39     50.14 o 
   6   0   4     2198.52     2105.24     15.54 o 
   8   0   4     1573.88     1588.05     11.97 o 
  10   0   4      860.43      800.79     13.67 o 
  12   0   4     1619.58     1633.83     17.85 o 
  14   0   4      404.37      405.00     13.71 o 
  16   0   4      855.50      828.82     16.75 o 
  18   0   4       86.99       81.75     20.74 o 
  20   0   4      614.66      543.52     24.64 o 
  22   0   4      577.64      561.41     26.17 o 
  24   0   4      563.41      539.85     26.41 o 
  26   0   4      413.39      400.32     26.25 o 
  28   0   4      775.76      698.59     29.56 o 
  30   0   4      227.62      193.98     29.59 o 
  32   0   4      641.86      632.60     30.57 o 
  34   0   4      139.54      160.98     33.12 o 
  36   0   4      345.64      349.78     36.70 o 
  38   0   4       12.41       -4.99     16.03 o 
  40   0   4      279.43      246.32     44.39 o 
  42   0   4      246.31      280.51     46.01 o 
   0   1   4     2998.57     2787.60     22.32 o 
   1   1   4      537.11      505.61      9.33 o 
   2   1   4      690.59      632.48      8.81 o 
   3   1   4      213.34      287.96     32.10 o 
   4   1   4       60.43       60.64     12.19 o 
   5   1   4       49.13       64.65     12.68 o 
   6   1   4     1150.76     1037.65     16.99 o 
   7   1   4       16.40       22.33     12.04 o 
   8   1   4      382.52      350.63     10.72 o 
   9   1   4      623.85      584.03     14.24 o 
  10   1   4      899.96      919.06     13.42 o 
  11   1   4      368.15      384.79     14.45 o 
  12   1   4      366.76      372.90     11.93 o 
  13   1   4     1055.01     1025.20     19.14 o 
  14   1   4      917.62      859.22     24.00 o 
  15   1   4      425.51      447.93     15.72 o 
  16   1   4      408.03      393.07     15.81 o 
  17   1   4      579.68      580.29     16.94 o 
  18   1   4      914.51      887.28     28.61 o 
  19   1   4      648.13      617.81     26.33 o 
  20   1   4      128.04      160.54     22.49 o 
  21   1   4      634.06      610.48     26.78 o 
  22   1   4     1239.04     1212.19     30.75 o 
  23   1   4      467.28      507.70     26.79 o 
  24   1   4      815.06      784.60     28.61 o 
  25   1   4       25.29       29.94     26.29 o 
  26   1   4      134.41      117.28     26.95 o 
  27   1   4       57.31       71.81     26.92 o 
  28   1   4      229.45      212.02     28.13 o 
  29   1   4      250.83      271.73     29.64 o 
  30   1   4      140.00      164.83     30.91 o 
  31   1   4       61.14       87.68     30.52 o 
  32   1   4        8.55      -19.20     42.04 o 
  33   1   4      168.76      145.44     32.75 o 
  34   1   4      137.30      138.17     34.79 o 
  35   1   4       41.09       38.01     36.72 o 
  36   1   4      137.68      126.35     37.81 o 
  37   1   4       81.93       81.09     39.44 o 
  38   1   4      166.55      173.77     40.27 o 
  39   1   4       71.62       81.71     41.14 o 
  40   1   4      143.01      208.95     43.50 o 
  41   1   4       21.75       42.93     46.72 o 
  42   1   4       48.56       31.52     49.05 o 
   0   2   4      259.69      932.21     28.63 o 
   1   2   4     1748.33     1762.62     66.17 o 
   2   2   4      371.11     1178.81     30.10 o 
   3   2   4     1551.98     1556.52     52.29 o 
   4   2   4      525.03     1154.74     30.29 o 
   5   2   4     1785.08     1657.81     22.97 o 
   6   2   4       84.58      597.66     25.26 o 
   7   2   4      365.38      362.94     23.07 o 
   8   2   4      107.61      219.20     49.19 o 
   9   2   4      481.98      453.46     17.41 o 
  10   2   4      277.45      342.30     30.50 o 
  11   2   4      437.34      411.45     29.36 o 
  12   2   4      467.04      464.09     26.59 o 
  13   2   4      163.05      157.19     25.07 o 
  14   2   4       40.63       81.30     17.25 o 
  15   2   4      102.68      104.34     17.59 o 
  16   2   4       54.42       81.64     18.10 o 
  17   2   4       83.77       99.36     18.36 o 
  18   2   4      154.43      142.22     18.56 o 
  19   2   4       41.34       55.96     19.11 o 
  20   2   4      118.13      188.95     27.19 o 
  21   2   4      553.80      514.62     19.75 o 
  22   2   4       67.57       88.64     28.04 o 
  23   2   4       29.59       37.92     29.33 o 
  24   2   4       90.83       95.12     28.16 o 
  25   2   4        6.46       18.42     30.86 o 
  26   2   4      170.31      165.41     30.73 o 
  27   2   4      408.57      379.43     32.67 o 
  28   2   4      130.43      185.93     32.49 o 
  29   2   4      140.53      133.91     35.30 o 
  30   2   4       26.24       45.65     36.68 o 
  31   2   4      469.52      431.55     36.66 o 
  32   2   4       13.53       53.66     39.30 o 
  33   2   4      118.92      128.93     41.19 o 
  34   2   4      113.07      125.62     41.72 o 
  35   2   4      174.66      174.34     42.48 o 
  36   2   4       51.81       22.72     43.55 o 
  37   2   4       69.50       58.85     46.31 o 
  38   2   4       49.62       56.02     48.15 o 
  39   2   4       87.24       34.75     50.69 o 
   0   3   4      350.17      402.47     27.98 o 
   1   3   4      336.05      365.95     20.31 o 
   2   3   4      134.66      224.32     20.10 o 
   3   3   4       37.81       66.43     20.40 o 
   4   3   4        3.75       22.77     20.18 o 
   5   3   4       29.43      122.60     20.46 o 
   6   3   4      345.22      236.60     21.17 o 
   7   3   4      148.63      225.84     20.84 o 
   8   3   4      222.13      302.12     20.93 o 
   9   3   4      283.46      379.69     31.80 o 
  10   3   4      470.84      397.29     25.75 o 
  11   3   4       18.79      268.95     30.92 o 
  12   3   4      340.21      377.34     22.04 o 
  13   3   4      294.36      456.10     35.79 o 
  14   3   4      416.34      423.14     22.49 o 
  15   3   4        4.72      349.43     51.01 o 
  16   3   4      728.76      582.88     23.98 o 
  17   3   4       38.77      343.32     34.58 o 
  18   3   4      394.19      351.64     34.91 o 
  19   3   4      149.19      272.38     36.87 o 
  20   3   4      328.53      427.10     37.34 o 
  21   3   4      205.12      334.01     39.82 o 
  22   3   4      102.85      119.19     34.74 o 
  23   3   4      249.62      158.72     35.84 o 
  24   3   4       37.89       43.10     37.96 o 
  25   3   4       19.93       19.13     37.71 o 
  26   3   4        0.99        7.18     40.19 o 
  27   3   4      103.10       76.91     39.32 o 
  28   3   4       23.56       12.74     42.20 o 
  29   3   4      103.07       89.26     42.57 o 
  30   3   4       45.60       25.12     44.14 o 
  31   3   4       53.16       55.54     45.71 o 
  32   3   4      147.13      117.04     45.08 o 
  33   3   4       78.02      114.23     49.00 o 
   0   4   4      517.90      440.40     40.64 o 
   1   4   4      118.67      416.38     27.98 o 
   2   4   4      482.64      439.33     27.64 o 
   3   4   4      128.35      330.07     27.45 o 
   4   4   4      141.37      226.64     28.05 o 
   5   4   4      185.41      239.40     28.71 o 
   6   4   4       75.23      154.57     29.17 o 
   7   4   4       68.52      110.90     30.05 o 
   8   4   4      143.11      102.34     29.94 o 
   9   4   4        9.84       68.60     29.90 o 
  10   4   4       78.27       45.80     30.32 o 
  11   4   4      139.46       63.67     30.91 o 
  12   4   4        1.78       43.40     22.19 o 
  13   4   4       92.94       35.56     22.29 o 
  14   4   4       17.55       10.38     22.35 o 
  15   4   4       61.74       69.11     23.98 o 
  16   4   4      105.18       70.33     26.71 o 
  17   4   4       94.17       50.15     30.89 o 
  18   4   4       38.50       24.21     30.08 o 
  19   4   4       26.62        7.67     22.77 o 
  20   4   4       54.96       50.06     49.71 o 
  21   4   4       19.07       95.84     52.52 o 
  22   4   4       23.43       35.15     52.04 o 
   2   0   5     1158.24     1007.49     15.96 o 
   4   0   5     1681.92     1612.82     27.76 o 
   6   0   5       92.24       76.25     18.83 o 
   8   0   5      379.99      403.43     20.75 o 
  10   0   5       13.35        0.56     21.50 o 
  12   0   5     1650.04     1626.17     30.63 o 
  14   0   5      470.08      404.64     22.83 o 
  16   0   5      582.38      550.90     26.18 o 
  18   0   5     1850.24     1789.67     35.05 o 
  20   0   5      401.99      398.64     26.26 o 
  22   0   5      361.08      322.34     26.86 o 
  24   0   5      137.88      102.81     28.43 o 
  26   0   5      788.99      700.06     30.11 o 
  28   0   5     2504.74     2469.42     44.75 o 
  30   0   5      409.08      361.06     35.67 o 
  32   0   5       86.61       80.46     37.83 o 
  34   0   5       86.43      102.71     40.34 o 
  36   0   5       11.52       11.62     41.77 o 
  38   0   5      214.26      207.33     44.49 o 
   1   1   5       76.83       72.03     20.08 o 
   2   1   5      529.09      483.83     22.37 o 
   3   1   5      348.44      420.31     54.83 o 
   4   1   5     1681.28     1598.15     25.78 o 
   5   1   5      413.56      389.92     29.51 o 
   6   1   5      561.59      506.83     13.15 o 
   7   1   5      202.02      218.67     14.88 o 
   8   1   5      604.46      555.12     13.22 o 
   9   1   5      431.21      462.79     35.09 o 
  10   1   5      262.00      257.86     12.47 o 
  11   1   5      365.21      321.15     14.92 o 
  12   1   5      558.74      542.46     17.02 o 
  13   1   5      397.15      397.60     16.59 o 
  14   1   5     1464.00     1346.46     21.83 o 
  15   1   5      129.84      111.99     17.07 o 
  16   1   5       87.68       74.93     17.80 o 
  17   1   5       11.78       16.03     26.84 o 
  18   1   5      254.35      228.62     26.17 o 
  19   1   5      230.73      256.77     26.45 o 
  20   1   5      760.49      760.71     29.63 o 
  21   1   5      128.60      160.94     26.55 o 
  22   1   5      389.95      383.79     28.16 o 
  23   1   5       45.15       43.87     28.49 o 
  24   1   5      139.93      129.75     30.48 o 
  25   1   5      281.85      275.13     30.29 o 
  26   1   5      266.02      268.20     31.26 o 
  27   1   5       80.98       62.62     33.26 o 
  28   1   5      365.57      399.20     32.86 o 
  29   1   5       87.68      133.77     34.40 o 
  30   1   5      150.20      160.72     36.75 o 
  31   1   5       14.20       12.61     37.94 o 
  32   1   5      200.59      217.95     38.44 o 
  33   1   5      116.74      144.97     27.91 o 
  34   1   5       42.14       42.22     29.42 o 
  35   1   5       71.22       58.33     30.51 o 
  36   1   5      169.10      176.48     30.78 o 
  37   1   5       36.94        2.98     24.74 o 
  38   1   5       25.11      -19.26     19.26 o 
  39   1   5        4.31       -0.92     20.29 o 
   1   2   5      169.33      180.21     25.39 o 
   2   2   5      163.91      451.47     27.23 o 
   3   2   5      797.86      774.44     20.49 o 
   4   2   5      189.74      367.05     18.79 o 
   5   2   5       34.19      161.39     26.42 o 
   6   2   5      242.01      265.72     26.45 o 
   8   2   5      418.40      586.54     26.04 o 
   9   2   5      529.56      549.37     68.04 o 
  10   2   5      314.44      362.58     44.50 o 
  11   2   5      107.23      131.57     26.68 o 
  12   2   5      423.58      351.28     18.84 o 
  13   2   5      280.74      317.00     28.38 o 
  14   2   5      175.33      252.23     60.14 o 
  15   2   5      436.50      360.86     37.26 o 
  16   2   5      108.12      165.48     37.59 o 
  17   2   5        5.06       78.46     42.48 o 
  18   2   5      388.47      399.53     25.10 o 
  19   2   5      354.54      309.32     31.14 o 
  20   2   5        8.69       24.59     31.25 o 
  21   2   5      128.95      168.96     33.74 o 
  22   2   5      393.43      375.20     33.57 o 
  23   2   5      217.38      198.05     34.32 o 
  24   2   5      157.28      186.79     36.15 o 
  25   2   5      382.76      367.41     35.89 o 
  26   2   5       66.25      195.21     37.77 o 
  27   2   5      694.56      665.87     37.08 o 
  28   2   5      134.62      175.26     37.88 o 
  29   2   5      219.81      243.83     41.41 o 
  30   2   5       32.09       67.84     40.99 o 
  31   2   5      185.66      210.14     41.59 o 
  32   2   5       31.34       39.82     44.78 o 
  33   2   5        1.44       35.31     46.68 o 
  34   2   5      125.14      116.90     47.33 o 
  35   2   5        5.19        5.99     47.62 o 
   1   3   5       99.63       97.03     24.22 o 
   2   3   5       41.83      134.89     24.62 o 
   3   3   5      203.46      199.44     30.87 o 
   4   3   5       11.85      164.55     26.59 o 
   5   3   5      211.61      287.83     23.95 o 
   6   3   5      427.27      431.47     24.26 o 
   7   3   5       36.37      414.98     24.75 o 
   8   3   5      583.84      548.40     24.90 o 
   9   3   5      156.05      417.87     25.32 o 
  10   3   5      300.55      281.13     38.71 o 
  11   3   5       47.56      211.80     25.49 o 
  12   3   5      187.45      205.79     31.09 o 
  13   3   5       96.74      135.77     26.09 o 
  14   3   5       18.22       32.95     26.43 o 
  15   3   5       27.63       64.87     27.07 o 
  16   3   5       92.86       70.27     28.33 o 
  17   3   5       13.21       59.05     41.26 o 
  18   3   5      167.11      184.44     42.07 o 
  19   3   5      244.15      289.58     42.39 o 
  20   3   5       13.61       55.06     44.07 o 
  21   3   5       55.86       54.25     44.63 o 
  22   3   5      282.60      284.32     45.74 o 
  23   3   5       71.12      168.93     41.94 o 
  24   3   5      286.45      271.48     41.08 o 
  25   3   5      103.61      171.23     45.05 o 
  26   3   5      158.45      131.59     43.98 o 
  27   3   5       21.39       25.84     47.60 o 
  28   3   5       35.35       39.86     47.04 o 
  29   3   5       63.23       37.91     49.22 o 
   1   4   5        1.75        3.52     22.24 o 
   2   4   5        5.10       32.00     32.25 o 
   3   4   5       31.50       25.91     32.57 o 
   4   4   5        0.51        6.87     33.18 o 
   5   4   5       26.13       79.20     33.17 o 
   6   4   5      211.10      183.28     33.57 o 
   7   4   5       69.98      232.47     33.97 o 
   8   4   5      148.97      217.08     34.18 o 
   9   4   5      189.15      210.86     34.94 o 
  10   4   5      150.97      182.19     38.27 o 
  11   4   5      131.39      152.67     35.62 o 
  12   4   5       59.61       65.20     36.21 o 
  13   4   5       14.51       -8.04     25.13 o 
  14   4   5       44.05       24.25     52.66 o 
   4   0   6     1528.32     1397.62     28.94 o 
   6   0   6     1628.06     1561.47     31.46 o 
   8   0   6      163.99      130.16     25.27 o 
  10   0   6       76.69       59.29     25.52 o 
  12   0   6      330.01      309.55     26.75 o 
  14   0   6     1376.77     1403.32     32.29 o 
  16   0   6     1297.98     1177.93     31.69 o 
  18   0   6     1451.13     1270.31     33.27 o 
  20   0   6      249.92      222.82     30.55 o 
  22   0   6      223.69      167.07     32.37 o 
  24   0   6       56.06       63.25     35.18 o 
  26   0   6      346.52      335.77     35.76 o 
  28   0   6       19.18       23.77     39.03 o 
  30   0   6      200.89      229.45     40.80 o 
  32   0   6      215.91      195.88     42.71 o 
  34   0   6      129.67      113.38     45.82 o 
   2   1   6      887.82      851.58     27.10 o 
   3   1   6      169.45      191.19     24.86 o 
   4   1   6      145.07      185.26     57.16 o 
   5   1   6      329.41      321.93     25.33 o 
   6   1   6      257.89      241.12     26.99 o 
   7   1   6       33.78       33.96     26.64 o 
   8   1   6      330.21      300.70     26.72 o 
   9   1   6      175.75      230.66     27.57 o 
  10   1   6      625.40      635.60     27.70 o 
  11   1   6      200.72      184.48     19.58 o 
  12   1   6      352.33      348.52     19.61 o 
  13   1   6       30.13       40.23     20.36 o 
  14   1   6        0.90        3.47     28.48 o 
  15   1   6       27.97       31.44     21.36 o 
  16   1   6      729.61      675.22     21.30 o 
  17   1   6      312.75      289.91     26.01 o 
  18   1   6      170.63      138.11     22.51 o 
  19   1   6      140.88      111.88     23.05 o 
  20   1   6       47.94       24.67     23.36 o 
  21   1   6       49.17       24.14     23.82 o 
  22   1   6      304.99      276.08     23.90 o 
  23   1   6        1.35       -1.94      4.10 o 
  24   1   6       56.51       70.10     36.61 o 
  25   1   6        7.41       -0.62      7.80 o 
  26   1   6       47.21       19.36     39.34 o 
  27   1   6       65.51       36.15     28.03 o 
  28   1   6      174.66      154.94     29.27 o 
  29   1   6       82.68      104.34     30.03 o 
  30   1   6      192.15      198.72     31.34 o 
  31   1   6      163.05      208.49     31.11 o 
  32   1   6      394.61      419.67     32.57 o 
  33   1   6       33.52       58.18     34.26 o 
  34   1   6        7.37       13.97     35.14 o 
   1   2   6      348.47      488.48     32.55 o 
   2   2   6      139.51      285.58     22.73 o 
   3   2   6      148.23      264.84     32.42 o 
   4   2   6      386.48      424.56     34.07 o 
   5   2   6      191.06      480.79     30.94 o 
   6   2   6      457.89      526.64     32.12 o 
   7   2   6      331.33      347.25     31.67 o 
  10   2   6      331.59      300.39     22.28 o 
  11   2   6        7.44      161.21     79.65 o 
  12   2   6      303.04      301.63     33.07 o 
  13   2   6      365.52      389.02     33.54 o 
  14   2   6      146.73      168.43     33.93 o 
  15   2   6      437.16      429.18     33.63 o 
  16   2   6       16.07       59.24     34.53 o 
  17   2   6      660.50      574.27     35.68 o 
  18   2   6       81.91      129.63     38.68 o 
  19   2   6      397.03      368.16     38.33 o 
  20   2   6      217.76      165.85     38.32 o 
  21   2   6      184.69      175.42     40.21 o 
  22   2   6      144.07      124.19     39.23 o 
  23   2   6      138.71      150.82     41.65 o 
  24   2   6       15.99        6.33     41.79 o 
  25   2   6       30.77       27.66     44.63 o 
  26   2   6       86.04       76.49     43.43 o 
  27   2   6        8.53       12.59     46.76 o 
  28   2   6       24.52        9.58     46.48 o 
  29   2   6      116.81       84.17     48.09 o 
  30   2   6       37.85        9.77     50.20 o 
   0   3   6      109.15      448.48     41.47 o 
   1   3   6      515.54      484.04     28.90 o 
   2   3   6      152.15      309.73     28.17 o 
   3   3   6        8.50      256.87     35.60 o 
   4   3   6      448.91      386.26     37.22 o 
   5   3   6       11.10      437.69     30.12 o 
   6   3   6      573.01      472.09     28.32 o 
   7   3   6       90.74      298.45     29.24 o 
   8   3   6       67.87       94.09     30.03 o 
   9   3   6       69.01      118.63     29.96 o 
  10   3   6       80.72      130.34     47.76 o 
  11   3   6      134.66      124.69     34.61 o 
  12   3   6      153.49      193.59     38.59 o 
  13   3   6      160.98      212.26     40.32 o 
  14   3   6      103.26      105.39     44.88 o 
  15   3   6       66.73       90.13     56.32 o 
  16   3   6       42.36      110.28     32.36 o 
  17   3   6      119.01      110.44     34.28 o 
  12   0   7      189.77      152.03     33.96 o 
  14   0   7       76.66       49.76     34.56 o 
  16   0   7      128.22      124.96     35.73 o 
  18   0   7      154.77      148.90     37.63 o 
  20   0   7       37.41       37.13     38.83 o 
  22   0   7      185.42      179.40     40.92 o 
  24   0   7      194.49      192.92     43.09 o 
  26   0   7      201.38      202.79     43.83 o 
  28   0   7      454.90      481.99     47.79 o 
  30   0   7      114.54      135.47     48.08 o 
   3   1   7       28.10       21.15     31.23 o 
   4   1   7       11.37       25.80     31.37 o 
   5   1   7      202.44      161.59     32.05 o 
   6   1   7       73.43      118.97     33.04 o 
   7   1   7       85.51       99.23     33.66 o 
   8   1   7      228.85      188.94     34.50 o 
   9   1   7       73.70       52.07     34.91 o 
  10   1   7      208.62      155.50     34.44 o 
  11   1   7       85.72      110.20     34.44 o 
  12   1   7      215.99      170.24     35.24 o 
  13   1   7       68.62       34.58     35.53 o 
  14   1   7       63.57       65.88     36.92 o 
  15   1   7        4.46        5.73     37.95 o 
  16   1   7       72.69       37.43     38.95 o 
  17   1   7       39.89       53.01     37.15 o 
  18   1   7      157.41      162.92     39.17 o 
  19   1   7        5.13       -0.87     20.54 o 
  20   1   7        1.69        6.25     22.15 o 
  21   1   7       71.24       58.31     30.08 o 
  22   1   7       84.11       77.44     36.95 o 
  23   1   7      233.35      252.72     66.24 o 
  24   1   7      438.73      421.49     30.89 o 
  25   1   7       92.81       85.76     33.02 o 
  26   1   7      144.14      148.50     58.67 o 
  27   1   7      180.10      152.94     34.54 o 
  28   1   7       80.71       60.55     35.48 o 
   1   2   7       42.25       25.53     28.47 o 
   2   2   7       53.96       73.67     28.43 o 
   3   2   7       35.22       55.98     28.47 o 
   4   2   7       54.90      151.96     40.53 o 
   5   2   7      229.87      311.86     40.03 o 
   6   2   7      175.09      304.35     40.66 o 
   7   2   7      341.90      356.38     41.22 o 
  12   2   7      100.21      106.59     40.42 o 
  13   2   7      102.42       60.98     41.10 o 
  14   2   7       19.52      -20.72     34.34 o 
  15   2   7       72.08       15.83     40.78 o 
  16   2   7      104.83       52.70     42.75 o 
  17   2   7       37.33       35.98     43.96 o 
  18   2   7       45.98       72.54     43.16 o 
  19   2   7       22.69       30.87     44.85 o 
  20   2   7       27.19       -1.11     26.72 o 
  21   2   7       73.10       33.28     46.93 o 
  22   2   7       76.98       66.56     51.29 o 
   1   3   7       45.15       53.44     34.98 o 
   2   3   7       45.74       32.49     35.18 o 
   3   3   7        3.16       34.85     37.73 o 
   4   3   7       92.24       78.86     35.87 o 
   5   3   7       36.71      116.31     34.53 o 
   6   3   7       99.91       47.64     35.32 o 
   7   3   7       23.29       10.64     36.24 o 
   8   3   7       52.80       45.73     36.41 o 
   9   3   7        8.78      102.86     36.03 o 
  10   3   7       69.74      122.73     52.22 o 
  20   0   8      541.95      497.48     50.45 o 
  12   1   8      160.77      128.54     45.08 o 
  13   1   8       75.28       15.60     45.86 o 
  15   1   8       32.65       49.05     47.97 o 
  16   1   8       36.10       64.83     47.89 o 
  17   1   8      174.70      180.59     47.61 o 
  18   1   8       64.36       72.01     49.59 o 
  19   1   8      166.09      162.64     52.54 o 
   5   2   8      148.41      211.27     51.91 o 
   6   2   8       53.19       74.86     51.46 o 
   7   2   8       24.87       71.92     51.78 o 
   8   2   8        6.25       79.79     51.79 o 
   9   2   8       11.25       19.77     52.35 o 
                                                 
